# Supplementary material for: The formation of unsaturated IrOx in SrIrO3 by cobalt-doping for acidic oxygen evolution reaction
Source: Nat Commun. 2024 Apr 4;15:2928. doi: 10.1038/s41467-024-46801-y (PMC10995174; doi:10.1038/s41467-024-46801-y)
Supplement: Supplementary file 3 — Source Data [file 41467_2024_46801_MOESM3_ESM.xlsx]

## Sheet: Figure 1e
SI6C1 EELS Oxygen K-edge
499.95	2.64013e+06	499.95	2.51042e+06	499.95	2.37675e+06	499.95	2.19409e+06	499.95	2.00657e+06	499.95	1.87259e+06	499.95	1.80181e+06	499.95	1.63712e+06	499.95	1.50383e+06	499.95	1.39474e+06	499.95	1.25659e+06
500.1	2.63648e+06	500.1	2.50736e+06	500.1	2.37273e+06	500.1	2.19004e+06	500.1	2.00854e+06	500.1	1.86613e+06	500.1	1.80035e+06	500.1	1.63546e+06	500.1	1.49699e+06	500.1	1.39604e+06	500.1	1.25849e+06
500.25	2.63718e+06	500.25	2.50517e+06	500.25	2.37552e+06	500.25	2.19535e+06	500.25	2.01502e+06	500.25	1.86817e+06	500.25	1.8045e+06	500.25	1.63261e+06	500.25	1.49872e+06	500.25	1.39573e+06	500.25	1.25592e+06
500.4	2.63369e+06	500.4	2.50171e+06	500.4	2.36693e+06	500.4	2.19014e+06	500.4	2.00781e+06	500.4	1.86267e+06	500.4	1.79917e+06	500.4	1.62055e+06	500.4	1.49355e+06	500.4	1.38578e+06	500.4	1.25245e+06
500.55	2.63541e+06	500.55	2.50648e+06	500.55	2.3726e+06	500.55	2.19309e+06	500.55	2.01159e+06	500.55	1.86812e+06	500.55	1.8011e+06	500.55	1.62273e+06	500.55	1.49858e+06	500.55	1.39234e+06	500.55	1.25213e+06
500.7	2.63562e+06	500.7	2.50509e+06	500.7	2.37584e+06	500.7	2.18893e+06	500.7	2.00842e+06	500.7	1.86575e+06	500.7	1.79593e+06	500.7	1.62552e+06	500.7	1.49613e+06	500.7	1.38599e+06	500.7	1.23971e+06
500.85	2.63033e+06	500.85	2.4965e+06	500.85	2.36327e+06	500.85	2.17986e+06	500.85	1.9954e+06	500.85	1.85419e+06	500.85	1.78852e+06	500.85	1.62523e+06	500.85	1.48981e+06	500.85	1.37635e+06	500.85	1.23585e+06
501	2.629e+06	501	2.4962e+06	501	2.36087e+06	501	2.18433e+06	501	1.99632e+06	501	1.84991e+06	501	1.78677e+06	501	1.62183e+06	501	1.48789e+06	501	1.37411e+06	501	1.23772e+06
501.15	2.62999e+06	501.15	2.49566e+06	501.15	2.36404e+06	501.15	2.18064e+06	501.15	1.99931e+06	501.15	1.84539e+06	501.15	1.78579e+06	501.15	1.61067e+06	501.15	1.4812e+06	501.15	1.37356e+06	501.15	1.23571e+06
501.3	2.633e+06	501.3	2.49958e+06	501.3	2.36745e+06	501.3	2.1868e+06	501.3	2.00532e+06	501.3	1.85437e+06	501.3	1.7929e+06	501.3	1.61347e+06	501.3	1.48716e+06	501.3	1.38457e+06	501.3	1.2416e+06
501.45	2.63551e+06	501.45	2.50278e+06	501.45	2.36751e+06	501.45	2.19032e+06	501.45	1.99973e+06	501.45	1.86026e+06	501.45	1.79014e+06	501.45	1.61545e+06	501.45	1.48638e+06	501.45	1.3852e+06	501.45	1.23852e+06
501.6	2.64091e+06	501.6	2.50744e+06	501.6	2.36884e+06	501.6	2.18827e+06	501.6	1.99871e+06	501.6	1.86387e+06	501.6	1.78583e+06	501.6	1.61469e+06	501.6	1.48744e+06	501.6	1.37911e+06	501.6	1.23878e+06
501.75	2.63635e+06	501.75	2.499e+06	501.75	2.35894e+06	501.75	2.17722e+06	501.75	1.98729e+06	501.75	1.85487e+06	501.75	1.77398e+06	501.75	1.60025e+06	501.75	1.47369e+06	501.75	1.35967e+06	501.75	1.22315e+06
501.9	2.62736e+06	501.9	2.49054e+06	501.9	2.34498e+06	501.9	2.17413e+06	501.9	1.97768e+06	501.9	1.85608e+06	501.9	1.76659e+06	501.9	1.5943e+06	501.9	1.46229e+06	501.9	1.35606e+06	501.9	1.21531e+06
502.05	2.62856e+06	502.05	2.48934e+06	502.05	2.34366e+06	502.05	2.17702e+06	502.05	1.98469e+06	502.05	1.85788e+06	502.05	1.76326e+06	502.05	1.59661e+06	502.05	1.46482e+06	502.05	1.36485e+06	502.05	1.21378e+06
502.2	2.63079e+06	502.2	2.48764e+06	502.2	2.34682e+06	502.2	2.17819e+06	502.2	1.98815e+06	502.2	1.85958e+06	502.2	1.76475e+06	502.2	1.59721e+06	502.2	1.45822e+06	502.2	1.36606e+06	502.2	1.21411e+06
502.35	2.63102e+06	502.35	2.48865e+06	502.35	2.34813e+06	502.35	2.17136e+06	502.35	1.99033e+06	502.35	1.85914e+06	502.35	1.76767e+06	502.35	1.60161e+06	502.35	1.45884e+06	502.35	1.36528e+06	502.35	1.21512e+06
502.5	2.62849e+06	502.5	2.48466e+06	502.5	2.34056e+06	502.5	2.16384e+06	502.5	1.98452e+06	502.5	1.84962e+06	502.5	1.75937e+06	502.5	1.60013e+06	502.5	1.45913e+06	502.5	1.35348e+06	502.5	1.21592e+06
502.65	2.62962e+06	502.65	2.48859e+06	502.65	2.35057e+06	502.65	2.17386e+06	502.65	1.98943e+06	502.65	1.85132e+06	502.65	1.76485e+06	502.65	1.60561e+06	502.65	1.4576e+06	502.65	1.35812e+06	502.65	1.21929e+06
502.8	2.63147e+06	502.8	2.48247e+06	502.8	2.34992e+06	502.8	2.17365e+06	502.8	1.98782e+06	502.8	1.84112e+06	502.8	1.76108e+06	502.8	1.60028e+06	502.8	1.44878e+06	502.8	1.3541e+06	502.8	1.20422e+06
502.95	2.63259e+06	502.95	2.48147e+06	502.95	2.35101e+06	502.95	2.16981e+06	502.95	1.98097e+06	502.95	1.83571e+06	502.95	1.75934e+06	502.95	1.59305e+06	502.95	1.44487e+06	502.95	1.35101e+06	502.95	1.19351e+06
503.1	2.63039e+06	503.1	2.48044e+06	503.1	2.35583e+06	503.1	2.16544e+06	503.1	1.97842e+06	503.1	1.83412e+06	503.1	1.75399e+06	503.1	1.58575e+06	503.1	1.45035e+06	503.1	1.35278e+06	503.1	1.18965e+06
503.25	2.62611e+06	503.25	2.47928e+06	503.25	2.35142e+06	503.25	2.16167e+06	503.25	1.98121e+06	503.25	1.83662e+06	503.25	1.75476e+06	503.25	1.58993e+06	503.25	1.45302e+06	503.25	1.35687e+06	503.25	1.19892e+06
503.4	2.63088e+06	503.4	2.48851e+06	503.4	2.35645e+06	503.4	2.1723e+06	503.4	1.98832e+06	503.4	1.84729e+06	503.4	1.76114e+06	503.4	1.59877e+06	503.4	1.46113e+06	503.4	1.3554e+06	503.4	1.2042e+06
503.55	2.63393e+06	503.55	2.48965e+06	503.55	2.35771e+06	503.55	2.18048e+06	503.55	1.99213e+06	503.55	1.84764e+06	503.55	1.76507e+06	503.55	1.60147e+06	503.55	1.45559e+06	503.55	1.34842e+06	503.55	1.19944e+06
503.7	2.63336e+06	503.7	2.48648e+06	503.7	2.35326e+06	503.7	2.17869e+06	503.7	1.98627e+06	503.7	1.84384e+06	503.7	1.76297e+06	503.7	1.59601e+06	503.7	1.45438e+06	503.7	1.34242e+06	503.7	1.19806e+06
503.85	2.63164e+06	503.85	2.48891e+06	503.85	2.34826e+06	503.85	2.17147e+06	503.85	1.98027e+06	503.85	1.84807e+06	503.85	1.75983e+06	503.85	1.59012e+06	503.85	1.45668e+06	503.85	1.34507e+06	503.85	1.20324e+06
504	2.63318e+06	504	2.49311e+06	504	2.3515e+06	504	2.17216e+06	504	1.97822e+06	504	1.84717e+06	504	1.75783e+06	504	1.59028e+06	504	1.45747e+06	504	1.34784e+06	504	1.20039e+06
504.15	2.62896e+06	504.15	2.48491e+06	504.15	2.34988e+06	504.15	2.1674e+06	504.15	1.9736e+06	504.15	1.83809e+06	504.15	1.75015e+06	504.15	1.58876e+06	504.15	1.45332e+06	504.15	1.34057e+06	504.15	1.19239e+06
504.3	2.63091e+06	504.3	2.48641e+06	504.3	2.34659e+06	504.3	2.16678e+06	504.3	1.97684e+06	504.3	1.83615e+06	504.3	1.75054e+06	504.3	1.5858e+06	504.3	1.4516e+06	504.3	1.33574e+06	504.3	1.19613e+06
504.45	2.63111e+06	504.45	2.4877e+06	504.45	2.34492e+06	504.45	2.16674e+06	504.45	1.97898e+06	504.45	1.83908e+06	504.45	1.75388e+06	504.45	1.58935e+06	504.45	1.45633e+06	504.45	1.33034e+06	504.45	1.19844e+06
504.6	2.63072e+06	504.6	2.48795e+06	504.6	2.3466e+06	504.6	2.16787e+06	504.6	1.97891e+06	504.6	1.84212e+06	504.6	1.75315e+06	504.6	1.59092e+06	504.6	1.46061e+06	504.6	1.33347e+06	504.6	1.20028e+06
504.75	2.63386e+06	504.75	2.48985e+06	504.75	2.3524e+06	504.75	2.17283e+06	504.75	1.98319e+06	504.75	1.84641e+06	504.75	1.75871e+06	504.75	1.5909e+06	504.75	1.46397e+06	504.75	1.3386e+06	504.75	1.20072e+06
504.9	2.62796e+06	504.9	2.48041e+06	504.9	2.34568e+06	504.9	2.15975e+06	504.9	1.97489e+06	504.9	1.83852e+06	504.9	1.75113e+06	504.9	1.5801e+06	504.9	1.45172e+06	504.9	1.33123e+06	504.9	1.19138e+06
505.05	2.62769e+06	505.05	2.48323e+06	505.05	2.35225e+06	505.05	2.16263e+06	505.05	1.97692e+06	505.05	1.83864e+06	505.05	1.75332e+06	505.05	1.57969e+06	505.05	1.45253e+06	505.05	1.33173e+06	505.05	1.19614e+06
505.2	2.62487e+06	505.2	2.47859e+06	505.2	2.35009e+06	505.2	2.16012e+06	505.2	1.97645e+06	505.2	1.83532e+06	505.2	1.74629e+06	505.2	1.5766e+06	505.2	1.44571e+06	505.2	1.32602e+06	505.2	1.19285e+06
505.35	2.62651e+06	505.35	2.48288e+06	505.35	2.35023e+06	505.35	2.16714e+06	505.35	1.9835e+06	505.35	1.84071e+06	505.35	1.74742e+06	505.35	1.58069e+06	505.35	1.4496e+06	505.35	1.32806e+06	505.35	1.1927e+06
505.5	2.63196e+06	505.5	2.48967e+06	505.5	2.35383e+06	505.5	2.17387e+06	505.5	1.98645e+06	505.5	1.84605e+06	505.5	1.74994e+06	505.5	1.58237e+06	505.5	1.45515e+06	505.5	1.333e+06	505.5	1.19548e+06
505.65	2.63011e+06	505.65	2.48475e+06	505.65	2.34729e+06	505.65	2.17042e+06	505.65	1.97832e+06	505.65	1.83821e+06	505.65	1.74284e+06	505.65	1.57652e+06	505.65	1.44549e+06	505.65	1.32404e+06	505.65	1.18693e+06
505.8	2.63111e+06	505.8	2.48412e+06	505.8	2.34151e+06	505.8	2.1637e+06	505.8	1.97287e+06	505.8	1.82896e+06	505.8	1.74322e+06	505.8	1.57431e+06	505.8	1.44106e+06	505.8	1.32721e+06	505.8	1.18417e+06
505.95	2.63421e+06	505.95	2.48829e+06	505.95	2.34326e+06	505.95	2.16418e+06	505.95	1.97597e+06	505.95	1.83452e+06	505.95	1.74629e+06	505.95	1.57499e+06	505.95	1.4515e+06	505.95	1.33198e+06	505.95	1.18535e+06
506.1	2.62812e+06	506.1	2.47855e+06	506.1	2.34114e+06	506.1	2.15746e+06	506.1	1.97297e+06	506.1	1.83029e+06	506.1	1.7359e+06	506.1	1.56469e+06	506.1	1.4438e+06	506.1	1.32714e+06	506.1	1.17399e+06
506.25	2.62845e+06	506.25	2.47896e+06	506.25	2.34073e+06	506.25	2.16041e+06	506.25	1.97526e+06	506.25	1.83356e+06	506.25	1.73464e+06	506.25	1.56773e+06	506.25	1.44253e+06	506.25	1.33267e+06	506.25	1.18226e+06
506.4	2.63287e+06	506.4	2.48183e+06	506.4	2.33917e+06	506.4	2.15954e+06	506.4	1.97637e+06	506.4	1.83666e+06	506.4	1.73689e+06	506.4	1.57481e+06	506.4	1.44378e+06	506.4	1.3282e+06	506.4	1.1834e+06
506.55	2.63504e+06	506.55	2.48435e+06	506.55	2.33847e+06	506.55	2.16016e+06	506.55	1.98322e+06	506.55	1.8406e+06	506.55	1.74423e+06	506.55	1.58039e+06	506.55	1.44226e+06	506.55	1.32339e+06	506.55	1.18937e+06
506.7	2.63432e+06	506.7	2.4817e+06	506.7	2.33515e+06	506.7	2.15905e+06	506.7	1.97725e+06	506.7	1.83279e+06	506.7	1.73821e+06	506.7	1.57476e+06	506.7	1.42727e+06	506.7	1.30951e+06	506.7	1.17489e+06
506.85	2.62945e+06	506.85	2.47711e+06	506.85	2.33366e+06	506.85	2.15834e+06	506.85	1.96863e+06	506.85	1.82327e+06	506.85	1.72975e+06	506.85	1.56643e+06	506.85	1.41701e+06	506.85	1.29863e+06	506.85	1.16312e+06
507	2.6309e+06	507	2.47492e+06	507	2.3382e+06	507	2.15887e+06	507	1.97634e+06	507	1.8268e+06	507	1.73045e+06	507	1.56964e+06	507	1.42234e+06	507	1.30462e+06	507	1.16453e+06
507.15	2.63152e+06	507.15	2.47301e+06	507.15	2.33208e+06	507.15	2.15203e+06	507.15	1.97395e+06	507.15	1.82388e+06	507.15	1.7287e+06	507.15	1.5618e+06	507.15	1.42474e+06	507.15	1.30777e+06	507.15	1.1671e+06
507.3	2.63274e+06	507.3	2.48011e+06	507.3	2.33597e+06	507.3	2.1545e+06	507.3	1.97668e+06	507.3	1.82638e+06	507.3	1.73324e+06	507.3	1.56146e+06	507.3	1.42976e+06	507.3	1.30951e+06	507.3	1.17027e+06
507.45	2.6325e+06	507.45	2.47981e+06	507.45	2.34016e+06	507.45	2.15089e+06	507.45	1.97797e+06	507.45	1.82518e+06	507.45	1.72778e+06	507.45	1.55944e+06	507.45	1.42169e+06	507.45	1.30065e+06	507.45	1.16381e+06
507.6	2.62662e+06	507.6	2.47059e+06	507.6	2.33357e+06	507.6	2.14229e+06	507.6	1.96554e+06	507.6	1.81408e+06	507.6	1.71639e+06	507.6	1.55015e+06	507.6	1.40329e+06	507.6	1.28356e+06	507.6	1.14292e+06
507.75	2.62497e+06	507.75	2.46558e+06	507.75	2.3326e+06	507.75	2.14348e+06	507.75	1.95915e+06	507.75	1.81461e+06	507.75	1.71705e+06	507.75	1.55181e+06	507.75	1.40651e+06	507.75	1.28726e+06	507.75	1.1408e+06
507.9	2.62727e+06	507.9	2.46936e+06	507.9	2.33338e+06	507.9	2.14373e+06	507.9	1.96328e+06	507.9	1.81913e+06	507.9	1.71515e+06	507.9	1.5541e+06	507.9	1.41194e+06	507.9	1.29135e+06	507.9	1.14724e+06
508.05	2.62384e+06	508.05	2.4649e+06	508.05	2.32799e+06	508.05	2.14033e+06	508.05	1.96062e+06	508.05	1.81188e+06	508.05	1.71343e+06	508.05	1.55198e+06	508.05	1.40204e+06	508.05	1.28734e+06	508.05	1.14064e+06
508.2	2.62283e+06	508.2	2.46204e+06	508.2	2.32395e+06	508.2	2.13827e+06	508.2	1.95814e+06	508.2	1.81171e+06	508.2	1.71226e+06	508.2	1.55532e+06	508.2	1.39686e+06	508.2	1.2834e+06	508.2	1.14139e+06
508.35	2.62413e+06	508.35	2.46662e+06	508.35	2.32706e+06	508.35	2.14302e+06	508.35	1.96074e+06	508.35	1.80881e+06	508.35	1.71563e+06	508.35	1.55825e+06	508.35	1.39731e+06	508.35	1.28167e+06	508.35	1.1371e+06
508.5	2.61944e+06	508.5	2.46196e+06	508.5	2.32112e+06	508.5	2.1342e+06	508.5	1.95052e+06	508.5	1.80248e+06	508.5	1.70872e+06	508.5	1.54988e+06	508.5	1.38907e+06	508.5	1.27327e+06	508.5	1.12419e+06
508.65	2.61765e+06	508.65	2.45896e+06	508.65	2.32176e+06	508.65	2.13213e+06	508.65	1.94465e+06	508.65	1.80055e+06	508.65	1.71071e+06	508.65	1.55143e+06	508.65	1.38906e+06	508.65	1.27076e+06	508.65	1.12533e+06
508.8	2.62352e+06	508.8	2.46247e+06	508.8	2.33172e+06	508.8	2.13659e+06	508.8	1.94681e+06	508.8	1.80353e+06	508.8	1.72256e+06	508.8	1.55163e+06	508.8	1.39234e+06	508.8	1.27719e+06	508.8	1.12644e+06
508.95	2.62169e+06	508.95	2.4607e+06	508.95	2.32891e+06	508.95	2.14092e+06	508.95	1.94094e+06	508.95	1.8043e+06	508.95	1.72004e+06	508.95	1.53879e+06	508.95	1.39386e+06	508.95	1.27843e+06	508.95	1.12229e+06
509.1	2.62433e+06	509.1	2.46284e+06	509.1	2.32771e+06	509.1	2.14657e+06	509.1	1.94712e+06	509.1	1.80943e+06	509.1	1.71328e+06	509.1	1.53481e+06	509.1	1.40223e+06	509.1	1.28379e+06	509.1	1.13503e+06
509.25	2.62329e+06	509.25	2.45891e+06	509.25	2.32307e+06	509.25	2.14461e+06	509.25	1.95301e+06	509.25	1.80573e+06	509.25	1.7059e+06	509.25	1.53237e+06	509.25	1.40047e+06	509.25	1.27798e+06	509.25	1.1414e+06
509.4	2.62591e+06	509.4	2.46039e+06	509.4	2.32157e+06	509.4	2.14215e+06	509.4	1.95303e+06	509.4	1.80536e+06	509.4	1.70488e+06	509.4	1.53475e+06	509.4	1.40152e+06	509.4	1.27793e+06	509.4	1.13392e+06
509.55	2.62649e+06	509.55	2.46189e+06	509.55	2.32189e+06	509.55	2.13787e+06	509.55	1.95073e+06	509.55	1.80784e+06	509.55	1.70784e+06	509.55	1.53438e+06	509.55	1.40497e+06	509.55	1.27898e+06	509.55	1.13254e+06
509.7	2.62701e+06	509.7	2.46774e+06	509.7	2.3271e+06	509.7	2.13859e+06	509.7	1.95516e+06	509.7	1.81233e+06	509.7	1.7126e+06	509.7	1.54189e+06	509.7	1.40507e+06	509.7	1.28119e+06	509.7	1.13714e+06
509.85	2.62346e+06	509.85	2.47125e+06	509.85	2.32369e+06	509.85	2.1381e+06	509.85	1.95392e+06	509.85	1.81096e+06	509.85	1.70804e+06	509.85	1.5421e+06	509.85	1.40376e+06	509.85	1.283e+06	509.85	1.13192e+06
510	2.62467e+06	510	2.47218e+06	510	2.32162e+06	510	2.13782e+06	510	1.9499e+06	510	1.80979e+06	510	1.70673e+06	510	1.54087e+06	510	1.40343e+06	510	1.28331e+06	510	1.13159e+06
510.15	2.62572e+06	510.15	2.46551e+06	510.15	2.31671e+06	510.15	2.13614e+06	510.15	1.9472e+06	510.15	1.80199e+06	510.15	1.69911e+06	510.15	1.53877e+06	510.15	1.39875e+06	510.15	1.27965e+06	510.15	1.13055e+06
510.3	2.62464e+06	510.3	2.46443e+06	510.3	2.31624e+06	510.3	2.13419e+06	510.3	1.9508e+06	510.3	1.79836e+06	510.3	1.69266e+06	510.3	1.53001e+06	510.3	1.39689e+06	510.3	1.27097e+06	510.3	1.12636e+06
510.45	2.62492e+06	510.45	2.46297e+06	510.45	2.31581e+06	510.45	2.13279e+06	510.45	1.94769e+06	510.45	1.79552e+06	510.45	1.68951e+06	510.45	1.52505e+06	510.45	1.39192e+06	510.45	1.2664e+06	510.45	1.11924e+06
510.6	2.62456e+06	510.6	2.45837e+06	510.6	2.31632e+06	510.6	2.13004e+06	510.6	1.94599e+06	510.6	1.79825e+06	510.6	1.69377e+06	510.6	1.52107e+06	510.6	1.38497e+06	510.6	1.26418e+06	510.6	1.11741e+06
510.75	2.61967e+06	510.75	2.45469e+06	510.75	2.3095e+06	510.75	2.12146e+06	510.75	1.94097e+06	510.75	1.79625e+06	510.75	1.68868e+06	510.75	1.51693e+06	510.75	1.38372e+06	510.75	1.26128e+06	510.75	1.11513e+06
510.9	2.61886e+06	510.9	2.45522e+06	510.9	2.3099e+06	510.9	2.11745e+06	510.9	1.93758e+06	510.9	1.79285e+06	510.9	1.69023e+06	510.9	1.51737e+06	510.9	1.38533e+06	510.9	1.26029e+06	510.9	1.11363e+06
511.05	2.62315e+06	511.05	2.46251e+06	511.05	2.31736e+06	511.05	2.12558e+06	511.05	1.94323e+06	511.05	1.79491e+06	511.05	1.6961e+06	511.05	1.52194e+06	511.05	1.39028e+06	511.05	1.26076e+06	511.05	1.12008e+06
511.2	2.61977e+06	511.2	2.46085e+06	511.2	2.32029e+06	511.2	2.1243e+06	511.2	1.94425e+06	511.2	1.79878e+06	511.2	1.69446e+06	511.2	1.51903e+06	511.2	1.38144e+06	511.2	1.25857e+06	511.2	1.11696e+06
511.35	2.61384e+06	511.35	2.45499e+06	511.35	2.3153e+06	511.35	2.12166e+06	511.35	1.94086e+06	511.35	1.79743e+06	511.35	1.68528e+06	511.35	1.51469e+06	511.35	1.37544e+06	511.35	1.26074e+06	511.35	1.11375e+06
511.5	2.61756e+06	511.5	2.45429e+06	511.5	2.31718e+06	511.5	2.1222e+06	511.5	1.94024e+06	511.5	1.79692e+06	511.5	1.68418e+06	511.5	1.51431e+06	511.5	1.38061e+06	511.5	1.26213e+06	511.5	1.11384e+06
511.65	2.61493e+06	511.65	2.44958e+06	511.65	2.31228e+06	511.65	2.11403e+06	511.65	1.93322e+06	511.65	1.78974e+06	511.65	1.67738e+06	511.65	1.50715e+06	511.65	1.37741e+06	511.65	1.24504e+06	511.65	1.10741e+06
511.8	2.62176e+06	511.8	2.45916e+06	511.8	2.31317e+06	511.8	2.12119e+06	511.8	1.93831e+06	511.8	1.793e+06	511.8	1.68429e+06	511.8	1.5159e+06	511.8	1.38275e+06	511.8	1.25429e+06	511.8	1.10858e+06
511.95	2.62433e+06	511.95	2.45623e+06	511.95	2.31099e+06	511.95	2.12579e+06	511.95	1.9361e+06	511.95	1.78699e+06	511.95	1.67682e+06	511.95	1.51374e+06	511.95	1.37728e+06	511.95	1.24664e+06	511.95	1.1041e+06
512.1	2.62107e+06	512.1	2.4533e+06	512.1	2.30796e+06	512.1	2.12761e+06	512.1	1.93571e+06	512.1	1.78315e+06	512.1	1.67203e+06	512.1	1.51438e+06	512.1	1.3779e+06	512.1	1.25128e+06	512.1	1.10719e+06
512.25	2.62322e+06	512.25	2.45495e+06	512.25	2.30566e+06	512.25	2.13099e+06	512.25	1.94492e+06	512.25	1.78452e+06	512.25	1.67516e+06	512.25	1.52008e+06	512.25	1.38102e+06	512.25	1.26166e+06	512.25	1.11524e+06
512.4	2.62261e+06	512.4	2.44931e+06	512.4	2.30687e+06	512.4	2.13203e+06	512.4	1.9403e+06	512.4	1.78469e+06	512.4	1.6779e+06	512.4	1.52018e+06	512.4	1.3804e+06	512.4	1.25648e+06	512.4	1.11859e+06
512.55	2.62142e+06	512.55	2.45266e+06	512.55	2.30317e+06	512.55	2.12837e+06	512.55	1.93797e+06	512.55	1.78572e+06	512.55	1.67184e+06	512.55	1.51445e+06	512.55	1.37461e+06	512.55	1.25216e+06	512.55	1.12128e+06
512.7	2.62094e+06	512.7	2.45236e+06	512.7	2.29643e+06	512.7	2.12094e+06	512.7	1.93247e+06	512.7	1.78092e+06	512.7	1.66432e+06	512.7	1.51276e+06	512.7	1.36611e+06	512.7	1.24487e+06	512.7	1.10857e+06
512.85	2.61805e+06	512.85	2.45068e+06	512.85	2.28872e+06	512.85	2.11327e+06	512.85	1.92774e+06	512.85	1.77835e+06	512.85	1.66286e+06	512.85	1.51048e+06	512.85	1.36496e+06	512.85	1.23696e+06	512.85	1.09597e+06
513	2.62201e+06	513	2.4549e+06	513	2.28688e+06	513	2.11547e+06	513	1.93056e+06	513	1.78403e+06	513	1.66096e+06	513	1.50833e+06	513	1.36757e+06	513	1.23576e+06	513	1.09165e+06
513.15	2.62264e+06	513.15	2.45331e+06	513.15	2.28473e+06	513.15	2.11288e+06	513.15	1.92564e+06	513.15	1.78147e+06	513.15	1.66245e+06	513.15	1.50175e+06	513.15	1.37228e+06	513.15	1.23621e+06	513.15	1.08661e+06
513.3	2.62124e+06	513.3	2.45071e+06	513.3	2.28535e+06	513.3	2.11385e+06	513.3	1.92075e+06	513.3	1.78128e+06	513.3	1.66726e+06	513.3	1.50429e+06	513.3	1.36952e+06	513.3	1.23557e+06	513.3	1.08511e+06
513.45	2.62241e+06	513.45	2.4472e+06	513.45	2.28929e+06	513.45	2.11778e+06	513.45	1.92084e+06	513.45	1.78542e+06	513.45	1.66875e+06	513.45	1.50492e+06	513.45	1.36867e+06	513.45	1.23565e+06	513.45	1.08467e+06
513.6	2.6243e+06	513.6	2.44235e+06	513.6	2.29159e+06	513.6	2.11781e+06	513.6	1.92408e+06	513.6	1.78223e+06	513.6	1.66746e+06	513.6	1.50412e+06	513.6	1.37265e+06	513.6	1.23051e+06	513.6	1.08057e+06
513.75	2.6228e+06	513.75	2.44232e+06	513.75	2.29097e+06	513.75	2.11552e+06	513.75	1.92325e+06	513.75	1.77715e+06	513.75	1.65619e+06	513.75	1.49715e+06	513.75	1.36801e+06	513.75	1.21816e+06	513.75	1.07564e+06
513.9	2.62132e+06	513.9	2.44277e+06	513.9	2.28755e+06	513.9	2.10368e+06	513.9	1.91785e+06	513.9	1.77781e+06	513.9	1.6559e+06	513.9	1.49084e+06	513.9	1.36355e+06	513.9	1.21753e+06	513.9	1.07443e+06
514.05	2.6199e+06	514.05	2.44279e+06	514.05	2.28979e+06	514.05	2.09932e+06	514.05	1.91383e+06	514.05	1.78183e+06	514.05	1.66078e+06	514.05	1.48549e+06	514.05	1.36088e+06	514.05	1.22961e+06	514.05	1.07018e+06
514.2	2.62092e+06	514.2	2.44219e+06	514.2	2.29462e+06	514.2	2.09918e+06	514.2	1.91378e+06	514.2	1.7767e+06	514.2	1.66711e+06	514.2	1.48864e+06	514.2	1.35695e+06	514.2	1.23209e+06	514.2	1.07573e+06
514.35	2.6213e+06	514.35	2.44679e+06	514.35	2.29443e+06	514.35	2.09818e+06	514.35	1.91129e+06	514.35	1.76936e+06	514.35	1.66515e+06	514.35	1.4848e+06	514.35	1.3555e+06	514.35	1.22745e+06	514.35	1.07863e+06
514.5	2.6177e+06	514.5	2.4442e+06	514.5	2.28906e+06	514.5	2.09219e+06	514.5	1.90784e+06	514.5	1.76752e+06	514.5	1.66238e+06	514.5	1.47937e+06	514.5	1.35649e+06	514.5	1.22173e+06	514.5	1.08219e+06
514.65	2.61307e+06	514.65	2.43979e+06	514.65	2.2861e+06	514.65	2.08859e+06	514.65	1.91147e+06	514.65	1.76978e+06	514.65	1.65802e+06	514.65	1.47558e+06	514.65	1.35624e+06	514.65	1.21872e+06	514.65	1.08047e+06
514.8	2.6149e+06	514.8	2.4379e+06	514.8	2.28847e+06	514.8	2.09495e+06	514.8	1.91612e+06	514.8	1.76643e+06	514.8	1.65897e+06	514.8	1.47983e+06	514.8	1.35673e+06	514.8	1.2192e+06	514.8	1.08345e+06
514.95	2.61898e+06	514.95	2.43852e+06	514.95	2.29335e+06	514.95	2.09892e+06	514.95	1.92205e+06	514.95	1.77182e+06	514.95	1.66623e+06	514.95	1.48359e+06	514.95	1.35369e+06	514.95	1.22582e+06	514.95	1.08258e+06
515.1	2.62025e+06	515.1	2.4423e+06	515.1	2.2943e+06	515.1	2.1065e+06	515.1	1.92179e+06	515.1	1.77767e+06	515.1	1.66611e+06	515.1	1.4852e+06	515.1	1.35367e+06	515.1	1.22837e+06	515.1	1.07631e+06
515.25	2.61746e+06	515.25	2.43994e+06	515.25	2.29184e+06	515.25	2.10831e+06	515.25	1.91785e+06	515.25	1.77345e+06	515.25	1.66185e+06	515.25	1.48185e+06	515.25	1.35081e+06	515.25	1.22765e+06	515.25	1.07865e+06
515.4	2.61661e+06	515.4	2.43911e+06	515.4	2.28475e+06	515.4	2.10602e+06	515.4	1.91314e+06	515.4	1.76975e+06	515.4	1.66147e+06	515.4	1.48019e+06	515.4	1.35026e+06	515.4	1.22404e+06	515.4	1.07625e+06
515.55	2.62082e+06	515.55	2.43948e+06	515.55	2.28315e+06	515.55	2.10623e+06	515.55	1.91225e+06	515.55	1.77208e+06	515.55	1.65578e+06	515.55	1.47986e+06	515.55	1.34852e+06	515.55	1.21961e+06	515.55	1.07129e+06
515.7	2.62016e+06	515.7	2.43422e+06	515.7	2.28089e+06	515.7	2.09867e+06	515.7	1.91005e+06	515.7	1.77075e+06	515.7	1.65185e+06	515.7	1.47697e+06	515.7	1.34291e+06	515.7	1.21145e+06	515.7	1.06664e+06
515.85	2.61704e+06	515.85	2.43129e+06	515.85	2.2825e+06	515.85	2.09556e+06	515.85	1.90989e+06	515.85	1.76734e+06	515.85	1.64885e+06	515.85	1.47768e+06	515.85	1.33517e+06	515.85	1.20836e+06	515.85	1.05991e+06
516	2.61586e+06	516	2.43219e+06	516	2.27922e+06	516	2.09736e+06	516	1.91121e+06	516	1.76571e+06	516	1.65126e+06	516	1.47438e+06	516	1.33095e+06	516	1.2147e+06	516	1.05572e+06
516.15	2.61994e+06	516.15	2.43664e+06	516.15	2.27405e+06	516.15	2.09615e+06	516.15	1.91659e+06	516.15	1.76673e+06	516.15	1.64985e+06	516.15	1.4739e+06	516.15	1.33021e+06	516.15	1.2093e+06	516.15	1.06276e+06
516.3	2.62154e+06	516.3	2.43914e+06	516.3	2.27376e+06	516.3	2.09838e+06	516.3	1.91995e+06	516.3	1.7682e+06	516.3	1.64481e+06	516.3	1.46752e+06	516.3	1.32959e+06	516.3	1.2013e+06	516.3	1.06329e+06
516.45	2.61616e+06	516.45	2.42528e+06	516.45	2.27108e+06	516.45	2.09009e+06	516.45	1.90619e+06	516.45	1.75673e+06	516.45	1.63284e+06	516.45	1.45473e+06	516.45	1.32248e+06	516.45	1.19481e+06	516.45	1.0442e+06
516.6	2.61239e+06	516.6	2.4202e+06	516.6	2.27492e+06	516.6	2.08947e+06	516.6	1.90056e+06	516.6	1.75387e+06	516.6	1.63244e+06	516.6	1.4551e+06	516.6	1.32239e+06	516.6	1.20184e+06	516.6	1.03987e+06
516.75	2.61553e+06	516.75	2.42006e+06	516.75	2.27476e+06	516.75	2.09045e+06	516.75	1.89969e+06	516.75	1.75037e+06	516.75	1.6373e+06	516.75	1.45808e+06	516.75	1.32361e+06	516.75	1.19478e+06	516.75	1.03406e+06
516.9	2.61572e+06	516.9	2.42253e+06	516.9	2.27657e+06	516.9	2.08799e+06	516.9	1.9044e+06	516.9	1.74983e+06	516.9	1.63784e+06	516.9	1.46209e+06	516.9	1.32657e+06	516.9	1.19453e+06	516.9	1.03774e+06
517.05	2.61694e+06	517.05	2.42625e+06	517.05	2.28283e+06	517.05	2.09662e+06	517.05	1.91032e+06	517.05	1.7541e+06	517.05	1.65207e+06	517.05	1.46753e+06	517.05	1.33098e+06	517.05	1.20396e+06	517.05	1.04278e+06
517.2	2.61193e+06	517.2	2.42567e+06	517.2	2.27512e+06	517.2	2.09136e+06	517.2	1.90741e+06	517.2	1.75111e+06	517.2	1.64833e+06	517.2	1.46663e+06	517.2	1.32779e+06	517.2	1.20038e+06	517.2	1.04195e+06
517.35	2.61245e+06	517.35	2.42888e+06	517.35	2.27366e+06	517.35	2.08791e+06	517.35	1.90716e+06	517.35	1.75262e+06	517.35	1.64713e+06	517.35	1.47182e+06	517.35	1.32956e+06	517.35	1.19509e+06	517.35	1.04632e+06
517.5	2.61668e+06	517.5	2.43446e+06	517.5	2.27855e+06	517.5	2.08856e+06	517.5	1.91235e+06	517.5	1.75601e+06	517.5	1.64605e+06	517.5	1.4767e+06	517.5	1.3283e+06	517.5	1.19803e+06	517.5	1.04574e+06
517.65	2.61836e+06	517.65	2.43377e+06	517.65	2.28472e+06	517.65	2.09602e+06	517.65	1.90953e+06	517.65	1.75933e+06	517.65	1.63741e+06	517.65	1.4779e+06	517.65	1.32388e+06	517.65	1.18954e+06	517.65	1.04507e+06
517.8	2.61706e+06	517.8	2.42717e+06	517.8	2.2824e+06	517.8	2.09546e+06	517.8	1.90643e+06	517.8	1.75576e+06	517.8	1.63059e+06	517.8	1.46548e+06	517.8	1.31468e+06	517.8	1.18397e+06	517.8	1.03779e+06
517.95	2.61829e+06	517.95	2.42147e+06	517.95	2.27872e+06	517.95	2.08892e+06	517.95	1.90221e+06	517.95	1.75341e+06	517.95	1.62709e+06	517.95	1.45864e+06	517.95	1.30978e+06	517.95	1.17706e+06	517.95	1.03551e+06
518.1	2.62398e+06	518.1	2.4284e+06	518.1	2.2837e+06	518.1	2.09282e+06	518.1	1.91149e+06	518.1	1.75826e+06	518.1	1.63086e+06	518.1	1.46328e+06	518.1	1.32033e+06	518.1	1.17728e+06	518.1	1.04073e+06
518.25	2.61909e+06	518.25	2.42545e+06	518.25	2.27466e+06	518.25	2.0848e+06	518.25	1.90389e+06	518.25	1.75352e+06	518.25	1.62521e+06	518.25	1.46144e+06	518.25	1.31707e+06	518.25	1.17351e+06	518.25	1.03848e+06
518.4	2.6164e+06	518.4	2.42537e+06	518.4	2.26833e+06	518.4	2.07883e+06	518.4	1.89458e+06	518.4	1.75266e+06	518.4	1.63007e+06	518.4	1.46352e+06	518.4	1.31345e+06	518.4	1.17903e+06	518.4	1.03436e+06
518.55	2.61754e+06	518.55	2.43167e+06	518.55	2.26881e+06	518.55	2.08209e+06	518.55	1.89728e+06	518.55	1.75392e+06	518.55	1.62595e+06	518.55	1.45879e+06	518.55	1.31369e+06	518.55	1.17744e+06	518.55	1.03648e+06
518.7	2.61056e+06	518.7	2.42299e+06	518.7	2.25756e+06	518.7	2.07696e+06	518.7	1.89302e+06	518.7	1.74706e+06	518.7	1.61458e+06	518.7	1.44816e+06	518.7	1.30256e+06	518.7	1.17299e+06	518.7	1.031e+06
518.85	2.61222e+06	518.85	2.42815e+06	518.85	2.26223e+06	518.85	2.08142e+06	518.85	1.89527e+06	518.85	1.74779e+06	518.85	1.61633e+06	518.85	1.4535e+06	518.85	1.30639e+06	518.85	1.1788e+06	518.85	1.03719e+06
519	2.6156e+06	519	2.43185e+06	519	2.26561e+06	519	2.08184e+06	519	1.89835e+06	519	1.74642e+06	519	1.62332e+06	519	1.45524e+06	519	1.30857e+06	519	1.17517e+06	519	1.04244e+06
519.15	2.60979e+06	519.15	2.41595e+06	519.15	2.25483e+06	519.15	2.07007e+06	519.15	1.88819e+06	519.15	1.73371e+06	519.15	1.61356e+06	519.15	1.44149e+06	519.15	1.29526e+06	519.15	1.16099e+06	519.15	1.02978e+06
519.3	2.61064e+06	519.3	2.41453e+06	519.3	2.25428e+06	519.3	2.07021e+06	519.3	1.88642e+06	519.3	1.73471e+06	519.3	1.62072e+06	519.3	1.43759e+06	519.3	1.301e+06	519.3	1.16697e+06	519.3	1.03292e+06
519.45	2.61054e+06	519.45	2.41756e+06	519.45	2.25171e+06	519.45	2.06628e+06	519.45	1.87885e+06	519.45	1.72895e+06	519.45	1.6145e+06	519.45	1.43641e+06	519.45	1.29914e+06	519.45	1.15581e+06	519.45	1.02255e+06
519.6	2.60865e+06	519.6	2.41245e+06	519.6	2.24446e+06	519.6	2.0591e+06	519.6	1.87332e+06	519.6	1.7273e+06	519.6	1.60904e+06	519.6	1.43714e+06	519.6	1.29561e+06	519.6	1.15075e+06	519.6	1.01489e+06
519.75	2.61138e+06	519.75	2.41806e+06	519.75	2.24946e+06	519.75	2.07009e+06	519.75	1.88799e+06	519.75	1.74029e+06	519.75	1.61799e+06	519.75	1.44728e+06	519.75	1.30694e+06	519.75	1.16424e+06	519.75	1.0164e+06
519.9	2.61583e+06	519.9	2.42068e+06	519.9	2.25826e+06	519.9	2.08078e+06	519.9	1.89842e+06	519.9	1.74796e+06	519.9	1.61785e+06	519.9	1.45232e+06	519.9	1.30492e+06	519.9	1.17439e+06	519.9	1.01628e+06
520.05	2.61751e+06	520.05	2.41904e+06	520.05	2.25967e+06	520.05	2.07788e+06	520.05	1.89322e+06	520.05	1.74465e+06	520.05	1.60808e+06	520.05	1.44353e+06	520.05	1.29554e+06	520.05	1.16486e+06	520.05	1.00635e+06
520.2	2.61289e+06	520.2	2.41644e+06	520.2	2.25993e+06	520.2	2.06711e+06	520.2	1.88457e+06	520.2	1.74119e+06	520.2	1.59949e+06	520.2	1.43531e+06	520.2	1.28392e+06	520.2	1.14732e+06	520.2	997294
520.35	2.61024e+06	520.35	2.41625e+06	520.35	2.26051e+06	520.35	2.06532e+06	520.35	1.87817e+06	520.35	1.73763e+06	520.35	1.60284e+06	520.35	1.42443e+06	520.35	1.28437e+06	520.35	1.13893e+06	520.35	997380
520.5	2.61507e+06	520.5	2.41819e+06	520.5	2.25834e+06	520.5	2.06657e+06	520.5	1.88222e+06	520.5	1.73669e+06	520.5	1.61186e+06	520.5	1.42521e+06	520.5	1.29402e+06	520.5	1.15489e+06	520.5	1.00927e+06
520.65	2.61565e+06	520.65	2.41872e+06	520.65	2.26022e+06	520.65	2.07196e+06	520.65	1.88984e+06	520.65	1.74043e+06	520.65	1.6124e+06	520.65	1.43658e+06	520.65	1.30311e+06	520.65	1.16651e+06	520.65	1.00491e+06
520.8	2.61075e+06	520.8	2.41518e+06	520.8	2.25475e+06	520.8	2.06936e+06	520.8	1.88434e+06	520.8	1.73554e+06	520.8	1.60498e+06	520.8	1.44198e+06	520.8	1.29858e+06	520.8	1.15445e+06	520.8	994440
520.95	2.61018e+06	520.95	2.40973e+06	520.95	2.24867e+06	520.95	2.06223e+06	520.95	1.88095e+06	520.95	1.72809e+06	520.95	1.59825e+06	520.95	1.43996e+06	520.95	1.28881e+06	520.95	1.14332e+06	520.95	995746
521.1	2.60821e+06	521.1	2.40204e+06	521.1	2.24222e+06	521.1	2.05664e+06	521.1	1.87331e+06	521.1	1.72498e+06	521.1	1.5981e+06	521.1	1.42878e+06	521.1	1.28216e+06	521.1	1.13936e+06	521.1	994569
521.25	2.60745e+06	521.25	2.40713e+06	521.25	2.24747e+06	521.25	2.06357e+06	521.25	1.87203e+06	521.25	1.72865e+06	521.25	1.60185e+06	521.25	1.4297e+06	521.25	1.28303e+06	521.25	1.14354e+06	521.25	997982
521.4	2.60681e+06	521.4	2.39936e+06	521.4	2.23968e+06	521.4	2.059e+06	521.4	1.86331e+06	521.4	1.71858e+06	521.4	1.59695e+06	521.4	1.42344e+06	521.4	1.27192e+06	521.4	1.14112e+06	521.4	996147
521.55	2.61307e+06	521.55	2.39975e+06	521.55	2.24426e+06	521.55	2.06023e+06	521.55	1.87134e+06	521.55	1.72278e+06	521.55	1.60015e+06	521.55	1.43035e+06	521.55	1.27716e+06	521.55	1.14699e+06	521.55	996297
521.7	2.61583e+06	521.7	2.4024e+06	521.7	2.25235e+06	521.7	2.06731e+06	521.7	1.87448e+06	521.7	1.7277e+06	521.7	1.59885e+06	521.7	1.43433e+06	521.7	1.28407e+06	521.7	1.14843e+06	521.7	992734
521.85	2.61077e+06	521.85	2.40096e+06	521.85	2.25228e+06	521.85	2.06772e+06	521.85	1.8702e+06	521.85	1.72712e+06	521.85	1.59048e+06	521.85	1.43524e+06	521.85	1.28184e+06	521.85	1.14363e+06	521.85	985828
522	2.61092e+06	522	2.39598e+06	522	2.24741e+06	522	2.06375e+06	522	1.86626e+06	522	1.71739e+06	522	1.58603e+06	522	1.43491e+06	522	1.27931e+06	522	1.13559e+06	522	977114
522.15	2.61109e+06	522.15	2.39805e+06	522.15	2.23746e+06	522.15	2.05771e+06	522.15	1.86379e+06	522.15	1.71062e+06	522.15	1.58545e+06	522.15	1.42565e+06	522.15	1.28311e+06	522.15	1.13248e+06	522.15	979162
522.3	2.61224e+06	522.3	2.40399e+06	522.3	2.23786e+06	522.3	2.05715e+06	522.3	1.86763e+06	522.3	1.71065e+06	522.3	1.58435e+06	522.3	1.42741e+06	522.3	1.28796e+06	522.3	1.12866e+06	522.3	978921
522.45	2.61331e+06	522.45	2.40427e+06	522.45	2.23885e+06	522.45	2.05416e+06	522.45	1.86871e+06	522.45	1.71336e+06	522.45	1.58444e+06	522.45	1.42833e+06	522.45	1.2885e+06	522.45	1.12351e+06	522.45	970753
522.6	2.61574e+06	522.6	2.40848e+06	522.6	2.24042e+06	522.6	2.05809e+06	522.6	1.87138e+06	522.6	1.72414e+06	522.6	1.59019e+06	522.6	1.43344e+06	522.6	1.28928e+06	522.6	1.12812e+06	522.6	969683
522.75	2.6171e+06	522.75	2.41315e+06	522.75	2.24297e+06	522.75	2.06559e+06	522.75	1.87884e+06	522.75	1.72805e+06	522.75	1.59103e+06	522.75	1.4301e+06	522.75	1.28701e+06	522.75	1.13111e+06	522.75	970517
522.9	2.61421e+06	522.9	2.40763e+06	522.9	2.23622e+06	522.9	2.05927e+06	522.9	1.87245e+06	522.9	1.72116e+06	522.9	1.58261e+06	522.9	1.42058e+06	522.9	1.27824e+06	522.9	1.12979e+06	522.9	965340
523.05	2.61228e+06	523.05	2.40154e+06	523.05	2.22894e+06	523.05	2.05473e+06	523.05	1.86461e+06	523.05	1.71603e+06	523.05	1.5764e+06	523.05	1.4094e+06	523.05	1.26955e+06	523.05	1.12317e+06	523.05	960484
523.2	2.61447e+06	523.2	2.40076e+06	523.2	2.23197e+06	523.2	2.05205e+06	523.2	1.86426e+06	523.2	1.71516e+06	523.2	1.57488e+06	523.2	1.41135e+06	523.2	1.26941e+06	523.2	1.12281e+06	523.2	958156
523.35	2.61589e+06	523.35	2.40495e+06	523.35	2.23705e+06	523.35	2.05148e+06	523.35	1.86656e+06	523.35	1.71974e+06	523.35	1.58023e+06	523.35	1.4134e+06	523.35	1.27097e+06	523.35	1.12213e+06	523.35	963834
523.5	2.61769e+06	523.5	2.40883e+06	523.5	2.24041e+06	523.5	2.04889e+06	523.5	1.87079e+06	523.5	1.72274e+06	523.5	1.58419e+06	523.5	1.4125e+06	523.5	1.27156e+06	523.5	1.12427e+06	523.5	967040
523.65	2.61369e+06	523.65	2.40271e+06	523.65	2.23453e+06	523.65	2.04228e+06	523.65	1.86583e+06	523.65	1.71401e+06	523.65	1.57378e+06	523.65	1.40362e+06	523.65	1.26088e+06	523.65	1.11644e+06	523.65	952065
523.8	2.60543e+06	523.8	2.39351e+06	523.8	2.2299e+06	523.8	2.03772e+06	523.8	1.86017e+06	523.8	1.70468e+06	523.8	1.56798e+06	523.8	1.3932e+06	523.8	1.25757e+06	523.8	1.10627e+06	523.8	949776
523.95	2.60226e+06	523.95	2.39146e+06	523.95	2.22805e+06	523.95	2.03602e+06	523.95	1.85638e+06	523.95	1.70463e+06	523.95	1.57211e+06	523.95	1.39572e+06	523.95	1.25699e+06	523.95	1.10463e+06	523.95	955463
524.1	2.60371e+06	524.1	2.39003e+06	524.1	2.22617e+06	524.1	2.03821e+06	524.1	1.85719e+06	524.1	1.7049e+06	524.1	1.57487e+06	524.1	1.40087e+06	524.1	1.24986e+06	524.1	1.1001e+06	524.1	959329
524.25	2.60346e+06	524.25	2.38901e+06	524.25	2.21929e+06	524.25	2.0348e+06	524.25	1.85458e+06	524.25	1.70124e+06	524.25	1.5682e+06	524.25	1.3949e+06	524.25	1.24352e+06	524.25	1.09556e+06	524.25	952170
524.4	2.60077e+06	524.4	2.38448e+06	524.4	2.21727e+06	524.4	2.0298e+06	524.4	1.84952e+06	524.4	1.69575e+06	524.4	1.56113e+06	524.4	1.38714e+06	524.4	1.23642e+06	524.4	1.08804e+06	524.4	937631
524.55	2.59942e+06	524.55	2.38717e+06	524.55	2.22102e+06	524.55	2.02994e+06	524.55	1.85567e+06	524.55	1.70176e+06	524.55	1.55827e+06	524.55	1.39168e+06	524.55	1.23777e+06	524.55	1.08583e+06	524.55	941921
524.7	2.60847e+06	524.7	2.39769e+06	524.7	2.22968e+06	524.7	2.0397e+06	524.7	1.86464e+06	524.7	1.71275e+06	524.7	1.56099e+06	524.7	1.40376e+06	524.7	1.25322e+06	524.7	1.09506e+06	524.7	949449
524.85	2.61007e+06	524.85	2.39981e+06	524.85	2.2357e+06	524.85	2.04666e+06	524.85	1.86985e+06	524.85	1.71936e+06	524.85	1.5651e+06	524.85	1.40551e+06	524.85	1.26219e+06	524.85	1.10532e+06	524.85	951831
525	2.61312e+06	525	2.40113e+06	525	2.23796e+06	525	2.04601e+06	525	1.87114e+06	525	1.71611e+06	525	1.56531e+06	525	1.40273e+06	525	1.26688e+06	525	1.10625e+06	525	955855
525.15	2.61011e+06	525.15	2.39947e+06	525.15	2.23193e+06	525.15	2.0422e+06	525.15	1.86913e+06	525.15	1.71647e+06	525.15	1.56137e+06	525.15	1.40073e+06	525.15	1.25989e+06	525.15	1.09941e+06	525.15	959256
525.3	2.60565e+06	525.3	2.3934e+06	525.3	2.22481e+06	525.3	2.03846e+06	525.3	1.86342e+06	525.3	1.7106e+06	525.3	1.55986e+06	525.3	1.39803e+06	525.3	1.24899e+06	525.3	1.09232e+06	525.3	954346
525.45	2.60888e+06	525.45	2.39296e+06	525.45	2.22766e+06	525.45	2.0445e+06	525.45	1.8586e+06	525.45	1.70798e+06	525.45	1.5629e+06	525.45	1.39352e+06	525.45	1.25395e+06	525.45	1.09252e+06	525.45	947116
525.6	2.60946e+06	525.6	2.39489e+06	525.6	2.22813e+06	525.6	2.04543e+06	525.6	1.85672e+06	525.6	1.70311e+06	525.6	1.56253e+06	525.6	1.38899e+06	525.6	1.25609e+06	525.6	1.09179e+06	525.6	944052
525.75	2.60521e+06	525.75	2.38745e+06	525.75	2.22822e+06	525.75	2.04111e+06	525.75	1.85449e+06	525.75	1.69907e+06	525.75	1.55829e+06	525.75	1.38805e+06	525.75	1.25656e+06	525.75	1.09725e+06	525.75	944670
525.9	2.60831e+06	525.9	2.39263e+06	525.9	2.2316e+06	525.9	2.04718e+06	525.9	1.86115e+06	525.9	1.70181e+06	525.9	1.5616e+06	525.9	1.39602e+06	525.9	1.25585e+06	525.9	1.10676e+06	525.9	954445
526.05	2.60755e+06	526.05	2.39208e+06	526.05	2.22911e+06	526.05	2.04243e+06	526.05	1.85717e+06	526.05	1.70558e+06	526.05	1.55876e+06	526.05	1.39621e+06	526.05	1.2472e+06	526.05	1.10253e+06	526.05	948971
526.2	2.60126e+06	526.2	2.38559e+06	526.2	2.22814e+06	526.2	2.04334e+06	526.2	1.85755e+06	526.2	1.70818e+06	526.2	1.56008e+06	526.2	1.39672e+06	526.2	1.24991e+06	526.2	1.10197e+06	526.2	943013
526.35	2.60489e+06	526.35	2.39381e+06	526.35	2.23974e+06	526.35	2.05526e+06	526.35	1.87055e+06	526.35	1.71571e+06	526.35	1.56824e+06	526.35	1.40316e+06	526.35	1.26039e+06	526.35	1.11214e+06	526.35	940729
526.5	2.59999e+06	526.5	2.39038e+06	526.5	2.23518e+06	526.5	2.05107e+06	526.5	1.86687e+06	526.5	1.70642e+06	526.5	1.55778e+06	526.5	1.39978e+06	526.5	1.24572e+06	526.5	1.0983e+06	526.5	926979
526.65	2.59813e+06	526.65	2.39384e+06	526.65	2.23547e+06	526.65	2.0524e+06	526.65	1.86873e+06	526.65	1.70873e+06	526.65	1.56282e+06	526.65	1.40625e+06	526.65	1.25013e+06	526.65	1.10325e+06	526.65	936788
526.8	2.60441e+06	526.8	2.40402e+06	526.8	2.24521e+06	526.8	2.06184e+06	526.8	1.87755e+06	526.8	1.72216e+06	526.8	1.57329e+06	526.8	1.41372e+06	526.8	1.26719e+06	526.8	1.12341e+06	526.8	953648
526.95	2.60935e+06	526.95	2.41149e+06	526.95	2.25215e+06	526.95	2.07148e+06	526.95	1.88767e+06	526.95	1.73177e+06	526.95	1.58887e+06	526.95	1.42332e+06	526.95	1.27789e+06	526.95	1.13713e+06	526.95	969700
527.1	2.61145e+06	527.1	2.41734e+06	527.1	2.25791e+06	527.1	2.08226e+06	527.1	1.90121e+06	527.1	1.73861e+06	527.1	1.59683e+06	527.1	1.42846e+06	527.1	1.28686e+06	527.1	1.14498e+06	527.1	970986
527.25	2.61235e+06	527.25	2.42449e+06	527.25	2.26526e+06	527.25	2.09312e+06	527.25	1.91165e+06	527.25	1.74985e+06	527.25	1.61156e+06	527.25	1.42835e+06	527.25	1.2866e+06	527.25	1.14688e+06	527.25	975550
527.4	2.61151e+06	527.4	2.42834e+06	527.4	2.27474e+06	527.4	2.09614e+06	527.4	1.9153e+06	527.4	1.76104e+06	527.4	1.62034e+06	527.4	1.43471e+06	527.4	1.28634e+06	527.4	1.14957e+06	527.4	977014
527.55	2.61368e+06	527.55	2.4358e+06	527.55	2.28694e+06	527.55	2.10782e+06	527.55	1.9209e+06	527.55	1.77068e+06	527.55	1.62381e+06	527.55	1.4468e+06	527.55	1.30098e+06	527.55	1.15705e+06	527.55	988686
527.7	2.6154e+06	527.7	2.43998e+06	527.7	2.29974e+06	527.7	2.12092e+06	527.7	1.92731e+06	527.7	1.77457e+06	527.7	1.62361e+06	527.7	1.45787e+06	527.7	1.31617e+06	527.7	1.16352e+06	527.7	1.00285e+06
527.85	2.61444e+06	527.85	2.44506e+06	527.85	2.30686e+06	527.85	2.12684e+06	527.85	1.93317e+06	527.85	1.77634e+06	527.85	1.63212e+06	527.85	1.45964e+06	527.85	1.31996e+06	527.85	1.16701e+06	527.85	1.00488e+06
528	2.61406e+06	528	2.44887e+06	528	2.30943e+06	528	2.1273e+06	528	1.94634e+06	528	1.7792e+06	528	1.63215e+06	528	1.46335e+06	528	1.32565e+06	528	1.16503e+06	528	1.01012e+06
528.15	2.61219e+06	528.15	2.45144e+06	528.15	2.31046e+06	528.15	2.1337e+06	528.15	1.95042e+06	528.15	1.79043e+06	528.15	1.63908e+06	528.15	1.47374e+06	528.15	1.33105e+06	528.15	1.16406e+06	528.15	1.01434e+06
528.3	2.61821e+06	528.3	2.46507e+06	528.3	2.33524e+06	528.3	2.15033e+06	528.3	1.96504e+06	528.3	1.80736e+06	528.3	1.65899e+06	528.3	1.49317e+06	528.3	1.34993e+06	528.3	1.18136e+06	528.3	1.0277e+06
528.45	2.62234e+06	528.45	2.47509e+06	528.45	2.34998e+06	528.45	2.16164e+06	528.45	1.97268e+06	528.45	1.81304e+06	528.45	1.65833e+06	528.45	1.49931e+06	528.45	1.35795e+06	528.45	1.18858e+06	528.45	1.03621e+06
528.6	2.62276e+06	528.6	2.47882e+06	528.6	2.35642e+06	528.6	2.16652e+06	528.6	1.97865e+06	528.6	1.81807e+06	528.6	1.6625e+06	528.6	1.50413e+06	528.6	1.36278e+06	528.6	1.19783e+06	528.6	1.04235e+06
528.75	2.62094e+06	528.75	2.47839e+06	528.75	2.35782e+06	528.75	2.17033e+06	528.75	1.98295e+06	528.75	1.8242e+06	528.75	1.67025e+06	528.75	1.51188e+06	528.75	1.36266e+06	528.75	1.19623e+06	528.75	1.0432e+06
528.9	2.62036e+06	528.9	2.48232e+06	528.9	2.3563e+06	528.9	2.171e+06	528.9	1.98414e+06	528.9	1.82894e+06	528.9	1.67263e+06	528.9	1.51054e+06	528.9	1.35898e+06	528.9	1.19696e+06	528.9	1.03724e+06
529.05	2.61792e+06	529.05	2.48657e+06	529.05	2.35728e+06	529.05	2.17065e+06	529.05	1.98307e+06	529.05	1.82558e+06	529.05	1.66847e+06	529.05	1.50266e+06	529.05	1.35792e+06	529.05	1.1998e+06	529.05	1.03331e+06
529.2	2.62101e+06	529.2	2.48681e+06	529.2	2.36285e+06	529.2	2.17463e+06	529.2	1.98524e+06	529.2	1.8304e+06	529.2	1.67738e+06	529.2	1.50609e+06	529.2	1.36683e+06	529.2	1.20648e+06	529.2	1.04147e+06
529.35	2.62473e+06	529.35	2.49572e+06	529.35	2.37123e+06	529.35	2.18008e+06	529.35	1.98957e+06	529.35	1.83956e+06	529.35	1.69078e+06	529.35	1.51519e+06	529.35	1.37735e+06	529.35	1.21103e+06	529.35	1.0531e+06
529.5	2.63049e+06	529.5	2.50561e+06	529.5	2.37737e+06	529.5	2.18802e+06	529.5	1.99658e+06	529.5	1.84398e+06	529.5	1.70129e+06	529.5	1.51597e+06	529.5	1.38215e+06	529.5	1.21716e+06	529.5	1.04767e+06
529.65	2.62854e+06	529.65	2.50171e+06	529.65	2.37302e+06	529.65	2.18677e+06	529.65	1.99464e+06	529.65	1.84182e+06	529.65	1.70089e+06	529.65	1.51903e+06	529.65	1.38015e+06	529.65	1.21946e+06	529.65	1.04515e+06
529.8	2.63128e+06	529.8	2.51131e+06	529.8	2.38129e+06	529.8	2.19784e+06	529.8	2.0033e+06	529.8	1.84982e+06	529.8	1.71247e+06	529.8	1.53224e+06	529.8	1.39446e+06	529.8	1.23336e+06	529.8	1.06338e+06
529.95	2.63618e+06	529.95	2.51613e+06	529.95	2.39054e+06	529.95	2.20115e+06	529.95	2.01116e+06	529.95	1.85806e+06	529.95	1.71604e+06	529.95	1.54072e+06	529.95	1.39656e+06	529.95	1.2319e+06	529.95	1.06803e+06
530.1	2.63401e+06	530.1	2.5184e+06	530.1	2.38973e+06	530.1	2.20247e+06	530.1	2.01027e+06	530.1	1.86114e+06	530.1	1.71463e+06	530.1	1.53974e+06	530.1	1.39292e+06	530.1	1.22577e+06	530.1	1.06758e+06
530.25	2.63495e+06	530.25	2.52751e+06	530.25	2.39609e+06	530.25	2.20556e+06	530.25	2.02127e+06	530.25	1.87081e+06	530.25	1.71365e+06	530.25	1.54369e+06	530.25	1.38849e+06	530.25	1.22332e+06	530.25	1.06062e+06
530.4	2.63542e+06	530.4	2.53207e+06	530.4	2.39676e+06	530.4	2.20515e+06	530.4	2.02358e+06	530.4	1.87138e+06	530.4	1.71264e+06	530.4	1.54314e+06	530.4	1.38139e+06	530.4	1.21963e+06	530.4	1.05206e+06
530.55	2.64012e+06	530.55	2.54508e+06	530.55	2.4048e+06	530.55	2.21558e+06	530.55	2.03628e+06	530.55	1.8799e+06	530.55	1.72546e+06	530.55	1.55415e+06	530.55	1.39657e+06	530.55	1.22919e+06	530.55	1.05961e+06
530.7	2.63946e+06	530.7	2.54858e+06	530.7	2.40558e+06	530.7	2.22086e+06	530.7	2.0337e+06	530.7	1.87746e+06	530.7	1.72967e+06	530.7	1.55474e+06	530.7	1.39859e+06	530.7	1.22618e+06	530.7	1.057e+06
530.85	2.63298e+06	530.85	2.54143e+06	530.85	2.40565e+06	530.85	2.21506e+06	530.85	2.02402e+06	530.85	1.86987e+06	530.85	1.72604e+06	530.85	1.55234e+06	530.85	1.39284e+06	530.85	1.21748e+06	530.85	1.05161e+06
531	2.62655e+06	531	2.53818e+06	531	2.40562e+06	531	2.21259e+06	531	2.01698e+06	531	1.86861e+06	531	1.72233e+06	531	1.54995e+06	531	1.38498e+06	531	1.2116e+06	531	1.05262e+06
531.15	2.62154e+06	531.15	2.54106e+06	531.15	2.4037e+06	531.15	2.21413e+06	531.15	2.01304e+06	531.15	1.86473e+06	531.15	1.72465e+06	531.15	1.55226e+06	531.15	1.38475e+06	531.15	1.21142e+06	531.15	1.04958e+06
531.3	2.62316e+06	531.3	2.54395e+06	531.3	2.40411e+06	531.3	2.21582e+06	531.3	2.01985e+06	531.3	1.86651e+06	531.3	1.72132e+06	531.3	1.55264e+06	531.3	1.38929e+06	531.3	1.21282e+06	531.3	1.04863e+06
531.45	2.63241e+06	531.45	2.55668e+06	531.45	2.4139e+06	531.45	2.22677e+06	531.45	2.0308e+06	531.45	1.87459e+06	531.45	1.7242e+06	531.45	1.55815e+06	531.45	1.3981e+06	531.45	1.21911e+06	531.45	1.04597e+06
531.6	2.63492e+06	531.6	2.56029e+06	531.6	2.42032e+06	531.6	2.23405e+06	531.6	2.03624e+06	531.6	1.87702e+06	531.6	1.72474e+06	531.6	1.55839e+06	531.6	1.39962e+06	531.6	1.22464e+06	531.6	1.04424e+06
531.75	2.63739e+06	531.75	2.56118e+06	531.75	2.42521e+06	531.75	2.23583e+06	531.75	2.03734e+06	531.75	1.88343e+06	531.75	1.72913e+06	531.75	1.55659e+06	531.75	1.40018e+06	531.75	1.22469e+06	531.75	1.04167e+06
531.9	2.63417e+06	531.9	2.55541e+06	531.9	2.42465e+06	531.9	2.2277e+06	531.9	2.03464e+06	531.9	1.88276e+06	531.9	1.72195e+06	531.9	1.54544e+06	531.9	1.39839e+06	531.9	1.21951e+06	531.9	1.03988e+06
532.05	2.63424e+06	532.05	2.5566e+06	532.05	2.42251e+06	532.05	2.22288e+06	532.05	2.02778e+06	532.05	1.8754e+06	532.05	1.72144e+06	532.05	1.53357e+06	532.05	1.38643e+06	532.05	1.21709e+06	532.05	1.04284e+06
532.2	2.6371e+06	532.2	2.55805e+06	532.2	2.42193e+06	532.2	2.22325e+06	532.2	2.02749e+06	532.2	1.87477e+06	532.2	1.72618e+06	532.2	1.52696e+06	532.2	1.38774e+06	532.2	1.21678e+06	532.2	1.03758e+06
532.35	2.63195e+06	532.35	2.5469e+06	532.35	2.40774e+06	532.35	2.21467e+06	532.35	2.01644e+06	532.35	1.86523e+06	532.35	1.72063e+06	532.35	1.51792e+06	532.35	1.38228e+06	532.35	1.20764e+06	532.35	1.02948e+06
532.5	2.63196e+06	532.5	2.54464e+06	532.5	2.40835e+06	532.5	2.21774e+06	532.5	2.01707e+06	532.5	1.86071e+06	532.5	1.72375e+06	532.5	1.52173e+06	532.5	1.38494e+06	532.5	1.21397e+06	532.5	1.03522e+06
532.65	2.63142e+06	532.65	2.53682e+06	532.65	2.3997e+06	532.65	2.20778e+06	532.65	2.01246e+06	532.65	1.85157e+06	532.65	1.71061e+06	532.65	1.51469e+06	532.65	1.37835e+06	532.65	1.20719e+06	532.65	1.02736e+06
532.8	2.63052e+06	532.8	2.5362e+06	532.8	2.39417e+06	532.8	2.19962e+06	532.8	2.0104e+06	532.8	1.85331e+06	532.8	1.70683e+06	532.8	1.51566e+06	532.8	1.37076e+06	532.8	1.19976e+06	532.8	1.0318e+06
532.95	2.63283e+06	532.95	2.53585e+06	532.95	2.38697e+06	532.95	2.19619e+06	532.95	2.00607e+06	532.95	1.85691e+06	532.95	1.70474e+06	532.95	1.52014e+06	532.95	1.36261e+06	532.95	1.19746e+06	532.95	1.02976e+06
533.1	2.62954e+06	533.1	2.52294e+06	533.1	2.37126e+06	533.1	2.19028e+06	533.1	1.99602e+06	533.1	1.84993e+06	533.1	1.69762e+06	533.1	1.51129e+06	533.1	1.35569e+06	533.1	1.18893e+06	533.1	1.02755e+06
533.25	2.6299e+06	533.25	2.51964e+06	533.25	2.37192e+06	533.25	2.19409e+06	533.25	1.99876e+06	533.25	1.84751e+06	533.25	1.69562e+06	533.25	1.51187e+06	533.25	1.36051e+06	533.25	1.19834e+06	533.25	1.03778e+06
533.4	2.6247e+06	533.4	2.51102e+06	533.4	2.36771e+06	533.4	2.18725e+06	533.4	1.99381e+06	533.4	1.83777e+06	533.4	1.69052e+06	533.4	1.50805e+06	533.4	1.36159e+06	533.4	1.19823e+06	533.4	1.04017e+06
533.55	2.62733e+06	533.55	2.51624e+06	533.55	2.37571e+06	533.55	2.18888e+06	533.55	1.99681e+06	533.55	1.84077e+06	533.55	1.69569e+06	533.55	1.51468e+06	533.55	1.36976e+06	533.55	1.20634e+06	533.55	1.04563e+06
533.7	2.62827e+06	533.7	2.51685e+06	533.7	2.36803e+06	533.7	2.18235e+06	533.7	1.99498e+06	533.7	1.83794e+06	533.7	1.69556e+06	533.7	1.51223e+06	533.7	1.36301e+06	533.7	1.20328e+06	533.7	1.0328e+06
533.85	2.62791e+06	533.85	2.51011e+06	533.85	2.36635e+06	533.85	2.17646e+06	533.85	1.99271e+06	533.85	1.83122e+06	533.85	1.69434e+06	533.85	1.51193e+06	533.85	1.36998e+06	533.85	1.2062e+06	533.85	1.03256e+06
534	2.63133e+06	534	2.51014e+06	534	2.36728e+06	534	2.17605e+06	534	1.99037e+06	534	1.83102e+06	534	1.69658e+06	534	1.50968e+06	534	1.37399e+06	534	1.20571e+06	534	1.04204e+06
534.15	2.62569e+06	534.15	2.50506e+06	534.15	2.35699e+06	534.15	2.16922e+06	534.15	1.98493e+06	534.15	1.82571e+06	534.15	1.68927e+06	534.15	1.50428e+06	534.15	1.36962e+06	534.15	1.20262e+06	534.15	1.04043e+06
534.3	2.6263e+06	534.3	2.50712e+06	534.3	2.35697e+06	534.3	2.17025e+06	534.3	1.98942e+06	534.3	1.83021e+06	534.3	1.68484e+06	534.3	1.51701e+06	534.3	1.3751e+06	534.3	1.21254e+06	534.3	1.04951e+06
534.45	2.62993e+06	534.45	2.51075e+06	534.45	2.36173e+06	534.45	2.17666e+06	534.45	2.00023e+06	534.45	1.83497e+06	534.45	1.6891e+06	534.45	1.53066e+06	534.45	1.38918e+06	534.45	1.22871e+06	534.45	1.06136e+06
534.6	2.63154e+06	534.6	2.50979e+06	534.6	2.36487e+06	534.6	2.18595e+06	534.6	2.00683e+06	534.6	1.83647e+06	534.6	1.69715e+06	534.6	1.54074e+06	534.6	1.39523e+06	534.6	1.24199e+06	534.6	1.06266e+06
534.75	2.62861e+06	534.75	2.50603e+06	534.75	2.36181e+06	534.75	2.18345e+06	534.75	2.00156e+06	534.75	1.83685e+06	534.75	1.69255e+06	534.75	1.54179e+06	534.75	1.39749e+06	534.75	1.24697e+06	534.75	1.06156e+06
534.9	2.62752e+06	534.9	2.50884e+06	534.9	2.36671e+06	534.9	2.18004e+06	534.9	2.00154e+06	534.9	1.83861e+06	534.9	1.69752e+06	534.9	1.5486e+06	534.9	1.40446e+06	534.9	1.25453e+06	534.9	1.06386e+06
535.05	2.62905e+06	535.05	2.50495e+06	535.05	2.3677e+06	535.05	2.18091e+06	535.05	1.99862e+06	535.05	1.83921e+06	535.05	1.69668e+06	535.05	1.54973e+06	535.05	1.40797e+06	535.05	1.25922e+06	535.05	1.06394e+06
535.2	2.62699e+06	535.2	2.501e+06	535.2	2.36085e+06	535.2	2.18251e+06	535.2	1.99285e+06	535.2	1.84173e+06	535.2	1.69518e+06	535.2	1.55196e+06	535.2	1.40835e+06	535.2	1.25768e+06	535.2	1.07264e+06
535.35	2.63119e+06	535.35	2.50874e+06	535.35	2.3662e+06	535.35	2.19093e+06	535.35	1.99985e+06	535.35	1.85195e+06	535.35	1.70327e+06	535.35	1.56157e+06	535.35	1.42023e+06	535.35	1.26468e+06	535.35	1.08735e+06
535.5	2.63278e+06	535.5	2.50547e+06	535.5	2.36043e+06	535.5	2.18451e+06	535.5	1.99934e+06	535.5	1.8462e+06	535.5	1.69927e+06	535.5	1.55915e+06	535.5	1.41643e+06	535.5	1.26534e+06	535.5	1.08334e+06
535.65	2.63156e+06	535.65	2.50407e+06	535.65	2.35896e+06	535.65	2.18417e+06	535.65	1.99873e+06	535.65	1.8458e+06	535.65	1.69523e+06	535.65	1.56056e+06	535.65	1.41865e+06	535.65	1.27183e+06	535.65	1.08255e+06
535.8	2.63159e+06	535.8	2.51035e+06	535.8	2.36702e+06	535.8	2.19021e+06	535.8	2.00249e+06	535.8	1.84696e+06	535.8	1.69651e+06	535.8	1.56835e+06	535.8	1.43078e+06	535.8	1.28212e+06	535.8	1.09052e+06
535.95	2.62903e+06	535.95	2.50977e+06	535.95	2.37013e+06	535.95	2.19321e+06	535.95	2.00169e+06	535.95	1.84203e+06	535.95	1.69806e+06	535.95	1.56783e+06	535.95	1.43103e+06	535.95	1.28056e+06	535.95	1.0885e+06
536.1	2.63099e+06	536.1	2.50568e+06	536.1	2.37178e+06	536.1	2.1979e+06	536.1	2.00635e+06	536.1	1.84341e+06	536.1	1.7073e+06	536.1	1.57327e+06	536.1	1.42779e+06	536.1	1.28149e+06	536.1	1.09228e+06
536.25	2.63409e+06	536.25	2.51023e+06	536.25	2.3751e+06	536.25	2.2076e+06	536.25	2.01358e+06	536.25	1.85005e+06	536.25	1.71596e+06	536.25	1.57937e+06	536.25	1.43196e+06	536.25	1.28605e+06	536.25	1.09739e+06
536.4	2.62827e+06	536.4	2.50488e+06	536.4	2.36708e+06	536.4	2.2008e+06	536.4	2.01399e+06	536.4	1.84255e+06	536.4	1.70905e+06	536.4	1.57297e+06	536.4	1.4262e+06	536.4	1.2765e+06	536.4	1.08405e+06
536.55	2.62747e+06	536.55	2.50791e+06	536.55	2.36715e+06	536.55	2.19769e+06	536.55	2.01789e+06	536.55	1.84649e+06	536.55	1.71104e+06	536.55	1.57137e+06	536.55	1.42587e+06	536.55	1.27567e+06	536.55	1.08591e+06
536.7	2.63199e+06	536.7	2.50997e+06	536.7	2.3698e+06	536.7	2.19623e+06	536.7	2.02127e+06	536.7	1.84965e+06	536.7	1.71515e+06	536.7	1.57255e+06	536.7	1.42059e+06	536.7	1.27641e+06	536.7	1.086e+06
536.85	2.63133e+06	536.85	2.51124e+06	536.85	2.37496e+06	536.85	2.20094e+06	536.85	2.02082e+06	536.85	1.85398e+06	536.85	1.71255e+06	536.85	1.5716e+06	536.85	1.41701e+06	536.85	1.27996e+06	536.85	1.08282e+06
537	2.63148e+06	537	2.51314e+06	537	2.38127e+06	537	2.2078e+06	537	2.0222e+06	537	1.86069e+06	537	1.71856e+06	537	1.57518e+06	537	1.42166e+06	537	1.27601e+06	537	1.08469e+06
537.15	2.63512e+06	537.15	2.51792e+06	537.15	2.39043e+06	537.15	2.21356e+06	537.15	2.02271e+06	537.15	1.86425e+06	537.15	1.72828e+06	537.15	1.57722e+06	537.15	1.43159e+06	537.15	1.27524e+06	537.15	1.0866e+06
537.3	2.64017e+06	537.3	2.52396e+06	537.3	2.39766e+06	537.3	2.22204e+06	537.3	2.02471e+06	537.3	1.86838e+06	537.3	1.72732e+06	537.3	1.58643e+06	537.3	1.4396e+06	537.3	1.2801e+06	537.3	1.08654e+06
537.45	2.63776e+06	537.45	2.52345e+06	537.45	2.40027e+06	537.45	2.22314e+06	537.45	2.02758e+06	537.45	1.87018e+06	537.45	1.72422e+06	537.45	1.59316e+06	537.45	1.44153e+06	537.45	1.28079e+06	537.45	1.08621e+06
537.6	2.6351e+06	537.6	2.52358e+06	537.6	2.39597e+06	537.6	2.22457e+06	537.6	2.02686e+06	537.6	1.87223e+06	537.6	1.72005e+06	537.6	1.59112e+06	537.6	1.4389e+06	537.6	1.27801e+06	537.6	1.09146e+06
537.75	2.63499e+06	537.75	2.52086e+06	537.75	2.39116e+06	537.75	2.21922e+06	537.75	2.02371e+06	537.75	1.87028e+06	537.75	1.71726e+06	537.75	1.58009e+06	537.75	1.43107e+06	537.75	1.26967e+06	537.75	1.08779e+06
537.9	2.63189e+06	537.9	2.51004e+06	537.9	2.38536e+06	537.9	2.20818e+06	537.9	2.01423e+06	537.9	1.85986e+06	537.9	1.71394e+06	537.9	1.56487e+06	537.9	1.41958e+06	537.9	1.25855e+06	537.9	1.08364e+06
538.05	2.63257e+06	538.05	2.51257e+06	538.05	2.38882e+06	538.05	2.21571e+06	538.05	2.01288e+06	538.05	1.85739e+06	538.05	1.71346e+06	538.05	1.56292e+06	538.05	1.41739e+06	538.05	1.25553e+06	538.05	1.0865e+06
538.2	2.63686e+06	538.2	2.52145e+06	538.2	2.38678e+06	538.2	2.21934e+06	538.2	2.01383e+06	538.2	1.85954e+06	538.2	1.71354e+06	538.2	1.5617e+06	538.2	1.41962e+06	538.2	1.25954e+06	538.2	1.08594e+06
538.35	2.63777e+06	538.35	2.52472e+06	538.35	2.38597e+06	538.35	2.21806e+06	538.35	2.01846e+06	538.35	1.86432e+06	538.35	1.71717e+06	538.35	1.55858e+06	538.35	1.42497e+06	538.35	1.26405e+06	538.35	1.07987e+06
538.5	2.64092e+06	538.5	2.52823e+06	538.5	2.39565e+06	538.5	2.22621e+06	538.5	2.02654e+06	538.5	1.86584e+06	538.5	1.72041e+06	538.5	1.55665e+06	538.5	1.42064e+06	538.5	1.2608e+06	538.5	1.08023e+06
538.65	2.63664e+06	538.65	2.52166e+06	538.65	2.39376e+06	538.65	2.21834e+06	538.65	2.02604e+06	538.65	1.85945e+06	538.65	1.70952e+06	538.65	1.54934e+06	538.65	1.41019e+06	538.65	1.24642e+06	538.65	1.07629e+06
538.8	2.63545e+06	538.8	2.51767e+06	538.8	2.39364e+06	538.8	2.21825e+06	538.8	2.02475e+06	538.8	1.85623e+06	538.8	1.7064e+06	538.8	1.54366e+06	538.8	1.40245e+06	538.8	1.23761e+06	538.8	1.06478e+06
538.95	2.63475e+06	538.95	2.51558e+06	538.95	2.39105e+06	538.95	2.20999e+06	538.95	2.01536e+06	538.95	1.84976e+06	538.95	1.70517e+06	538.95	1.53687e+06	538.95	1.39543e+06	538.95	1.22949e+06	538.95	1.05578e+06
539.1	2.63611e+06	539.1	2.51902e+06	539.1	2.39745e+06	539.1	2.21269e+06	539.1	2.01838e+06	539.1	1.85438e+06	539.1	1.71264e+06	539.1	1.53999e+06	539.1	1.39958e+06	539.1	1.23651e+06	539.1	1.06418e+06
539.25	2.63735e+06	539.25	2.51822e+06	539.25	2.38933e+06	539.25	2.20953e+06	539.25	2.0181e+06	539.25	1.85733e+06	539.25	1.7066e+06	539.25	1.53675e+06	539.25	1.39641e+06	539.25	1.2311e+06	539.25	1.05729e+06
539.4	2.63285e+06	539.4	2.51199e+06	539.4	2.37729e+06	539.4	2.20255e+06	539.4	2.01178e+06	539.4	1.84859e+06	539.4	1.70078e+06	539.4	1.53011e+06	539.4	1.39029e+06	539.4	1.22264e+06	539.4	1.04833e+06
539.55	2.63515e+06	539.55	2.52006e+06	539.55	2.38577e+06	539.55	2.21051e+06	539.55	2.01764e+06	539.55	1.85307e+06	539.55	1.70952e+06	539.55	1.53876e+06	539.55	1.39126e+06	539.55	1.23446e+06	539.55	1.04295e+06
539.7	2.63144e+06	539.7	2.51874e+06	539.7	2.38373e+06	539.7	2.20889e+06	539.7	2.01608e+06	539.7	1.84985e+06	539.7	1.69727e+06	539.7	1.53422e+06	539.7	1.37545e+06	539.7	1.2283e+06	539.7	1.03261e+06
539.85	2.62576e+06	539.85	2.51397e+06	539.85	2.38061e+06	539.85	2.20341e+06	539.85	2.00654e+06	539.85	1.84704e+06	539.85	1.68827e+06	539.85	1.53325e+06	539.85	1.37349e+06	539.85	1.22341e+06	539.85	1.03505e+06
540	2.62816e+06	540	2.52146e+06	540	2.38722e+06	540	2.20859e+06	540	2.01394e+06	540	1.85173e+06	540	1.6907e+06	540	1.53761e+06	540	1.38338e+06	540	1.23047e+06	540	1.04046e+06
540.15	2.62499e+06	540.15	2.50926e+06	540.15	2.37969e+06	540.15	2.20177e+06	540.15	2.01191e+06	540.15	1.84182e+06	540.15	1.68191e+06	540.15	1.52692e+06	540.15	1.37267e+06	540.15	1.22696e+06	540.15	1.03364e+06
540.3	2.62755e+06	540.3	2.51051e+06	540.3	2.38515e+06	540.3	2.20476e+06	540.3	2.01186e+06	540.3	1.84446e+06	540.3	1.6865e+06	540.3	1.52648e+06	540.3	1.37531e+06	540.3	1.23217e+06	540.3	1.03671e+06
540.45	2.63104e+06	540.45	2.51254e+06	540.45	2.38775e+06	540.45	2.2029e+06	540.45	2.00174e+06	540.45	1.84424e+06	540.45	1.68559e+06	540.45	1.52226e+06	540.45	1.37096e+06	540.45	1.22436e+06	540.45	1.03654e+06
540.6	2.62887e+06	540.6	2.51502e+06	540.6	2.3887e+06	540.6	2.19911e+06	540.6	2.00126e+06	540.6	1.84336e+06	540.6	1.68284e+06	540.6	1.52002e+06	540.6	1.37663e+06	540.6	1.2256e+06	540.6	1.04183e+06
540.75	2.6345e+06	540.75	2.52006e+06	540.75	2.39373e+06	540.75	2.20576e+06	540.75	2.01753e+06	540.75	1.85439e+06	540.75	1.6916e+06	540.75	1.52679e+06	540.75	1.39042e+06	540.75	1.22965e+06	540.75	1.04865e+06
540.9	2.63073e+06	540.9	2.511e+06	540.9	2.38765e+06	540.9	2.20211e+06	540.9	2.01412e+06	540.9	1.84746e+06	540.9	1.6822e+06	540.9	1.51692e+06	540.9	1.38357e+06	540.9	1.21758e+06	540.9	1.04163e+06
541.05	2.62554e+06	541.05	2.50586e+06	541.05	2.38028e+06	541.05	2.1973e+06	541.05	2.00593e+06	541.05	1.84173e+06	541.05	1.67762e+06	541.05	1.51324e+06	541.05	1.37934e+06	541.05	1.20937e+06	541.05	1.03673e+06
541.2	2.62451e+06	541.2	2.50354e+06	541.2	2.38159e+06	541.2	2.19487e+06	541.2	2.00578e+06	541.2	1.83807e+06	541.2	1.67632e+06	541.2	1.51333e+06	541.2	1.37975e+06	541.2	1.20679e+06	541.2	1.03429e+06
541.35	2.62411e+06	541.35	2.50491e+06	541.35	2.37839e+06	541.35	2.19865e+06	541.35	2.00814e+06	541.35	1.83865e+06	541.35	1.67801e+06	541.35	1.51456e+06	541.35	1.37581e+06	541.35	1.20851e+06	541.35	1.02495e+06
541.5	2.62659e+06	541.5	2.51131e+06	541.5	2.37615e+06	541.5	2.2009e+06	541.5	2.01116e+06	541.5	1.83486e+06	541.5	1.67581e+06	541.5	1.51713e+06	541.5	1.37755e+06	541.5	1.20426e+06	541.5	1.02059e+06
541.65	2.62973e+06	541.65	2.51541e+06	541.65	2.37544e+06	541.65	2.20208e+06	541.65	2.00987e+06	541.65	1.8372e+06	541.65	1.67893e+06	541.65	1.51931e+06	541.65	1.37969e+06	541.65	1.20869e+06	541.65	1.01973e+06
541.8	2.62997e+06	541.8	2.50846e+06	541.8	2.37965e+06	541.8	2.20232e+06	541.8	2.01253e+06	541.8	1.84009e+06	541.8	1.68132e+06	541.8	1.52331e+06	541.8	1.37464e+06	541.8	1.20842e+06	541.8	1.02047e+06
541.95	2.62708e+06	541.95	2.50665e+06	541.95	2.38133e+06	541.95	2.20274e+06	541.95	2.01135e+06	541.95	1.83929e+06	541.95	1.6727e+06	541.95	1.52329e+06	541.95	1.36894e+06	541.95	1.20603e+06	541.95	1.02075e+06
542.1	2.62519e+06	542.1	2.50399e+06	542.1	2.37414e+06	542.1	2.19955e+06	542.1	2.00168e+06	542.1	1.83476e+06	542.1	1.66743e+06	542.1	1.51492e+06	542.1	1.36142e+06	542.1	1.19637e+06	542.1	1.02163e+06
542.25	2.62615e+06	542.25	2.50841e+06	542.25	2.37268e+06	542.25	2.19768e+06	542.25	2.00014e+06	542.25	1.83432e+06	542.25	1.66954e+06	542.25	1.51215e+06	542.25	1.36858e+06	542.25	1.19683e+06	542.25	1.02922e+06
542.4	2.62758e+06	542.4	2.51229e+06	542.4	2.3731e+06	542.4	2.19541e+06	542.4	2.00044e+06	542.4	1.83477e+06	542.4	1.67383e+06	542.4	1.5206e+06	542.4	1.37269e+06	542.4	1.20272e+06	542.4	1.03453e+06
542.55	2.62982e+06	542.55	2.51011e+06	542.55	2.37577e+06	542.55	2.2012e+06	542.55	2.00106e+06	542.55	1.83714e+06	542.55	1.67769e+06	542.55	1.52639e+06	542.55	1.37398e+06	542.55	1.20514e+06	542.55	1.03604e+06
542.7	2.62515e+06	542.7	2.50746e+06	542.7	2.37534e+06	542.7	2.19702e+06	542.7	1.99996e+06	542.7	1.83198e+06	542.7	1.67207e+06	542.7	1.51689e+06	542.7	1.36726e+06	542.7	1.20241e+06	542.7	1.02504e+06
542.85	2.62345e+06	542.85	2.50274e+06	542.85	2.37108e+06	542.85	2.18883e+06	542.85	1.99477e+06	542.85	1.83044e+06	542.85	1.66617e+06	542.85	1.5094e+06	542.85	1.35758e+06	542.85	1.20421e+06	542.85	1.02135e+06
543	2.63183e+06	543	2.51167e+06	543	2.37937e+06	543	2.19812e+06	543	2.00128e+06	543	1.83831e+06	543	1.67656e+06	543	1.51511e+06	543	1.3619e+06	543	1.21923e+06	543	1.02904e+06
543.15	2.63316e+06	543.15	2.51095e+06	543.15	2.37885e+06	543.15	2.19573e+06	543.15	1.9975e+06	543.15	1.84147e+06	543.15	1.67747e+06	543.15	1.51034e+06	543.15	1.36063e+06	543.15	1.20967e+06	543.15	1.02172e+06
543.3	2.63158e+06	543.3	2.50316e+06	543.3	2.37486e+06	543.3	2.1962e+06	543.3	1.99603e+06	543.3	1.83712e+06	543.3	1.676e+06	543.3	1.50978e+06	543.3	1.36176e+06	543.3	1.20027e+06	543.3	1.01808e+06
543.45	2.63161e+06	543.45	2.50056e+06	543.45	2.37296e+06	543.45	2.20235e+06	543.45	2.00323e+06	543.45	1.8362e+06	543.45	1.67234e+06	543.45	1.51047e+06	543.45	1.3664e+06	543.45	1.19854e+06	543.45	1.0162e+06
543.6	2.62685e+06	543.6	2.49367e+06	543.6	2.36196e+06	543.6	2.1946e+06	543.6	1.99932e+06	543.6	1.83161e+06	543.6	1.65646e+06	543.6	1.49757e+06	543.6	1.35715e+06	543.6	1.18734e+06	543.6	1.00446e+06
543.75	2.62323e+06	543.75	2.49366e+06	543.75	2.36048e+06	543.75	2.18775e+06	543.75	1.99018e+06	543.75	1.8296e+06	543.75	1.65145e+06	543.75	1.49264e+06	543.75	1.35242e+06	543.75	1.18125e+06	543.75	998185
543.9	2.62387e+06	543.9	2.49418e+06	543.9	2.36076e+06	543.9	2.18171e+06	543.9	1.98578e+06	543.9	1.82341e+06	543.9	1.64776e+06	543.9	1.48916e+06	543.9	1.34653e+06	543.9	1.17804e+06	543.9	999034
544.05	2.62323e+06	544.05	2.48642e+06	544.05	2.35486e+06	544.05	2.17155e+06	544.05	1.97684e+06	544.05	1.81395e+06	544.05	1.63173e+06	544.05	1.4821e+06	544.05	1.33808e+06	544.05	1.16823e+06	544.05	989912
544.2	2.62232e+06	544.2	2.48598e+06	544.2	2.35246e+06	544.2	2.16341e+06	544.2	1.97227e+06	544.2	1.81009e+06	544.2	1.6324e+06	544.2	1.48247e+06	544.2	1.33531e+06	544.2	1.1672e+06	544.2	978075
544.35	2.62024e+06	544.35	2.48386e+06	544.35	2.34688e+06	544.35	2.15245e+06	544.35	1.96655e+06	544.35	1.80685e+06	544.35	1.62946e+06	544.35	1.47191e+06	544.35	1.32641e+06	544.35	1.16112e+06	544.35	961039
544.5	2.61804e+06	544.5	2.47664e+06	544.5	2.33829e+06	544.5	2.14817e+06	544.5	1.9641e+06	544.5	1.80546e+06	544.5	1.62896e+06	544.5	1.46404e+06	544.5	1.31838e+06	544.5	1.15753e+06	544.5	958827
544.65	2.62471e+06	544.65	2.47964e+06	544.65	2.3392e+06	544.65	2.15459e+06	544.65	1.97098e+06	544.65	1.80965e+06	544.65	1.63713e+06	544.65	1.47327e+06	544.65	1.32187e+06	544.65	1.16276e+06	544.65	966266
544.8	2.62596e+06	544.8	2.47736e+06	544.8	2.33448e+06	544.8	2.14889e+06	544.8	1.97095e+06	544.8	1.80449e+06	544.8	1.62746e+06	544.8	1.46452e+06	544.8	1.31554e+06	544.8	1.15053e+06	544.8	951024
544.95	2.61888e+06	544.95	2.46925e+06	544.95	2.32358e+06	544.95	2.14086e+06	544.95	1.95449e+06	544.95	1.792e+06	544.95	1.61525e+06	544.95	1.45508e+06	544.95	1.29865e+06	544.95	1.13477e+06	544.95	939524
545.1	2.61846e+06	545.1	2.47597e+06	545.1	2.32941e+06	545.1	2.14768e+06	545.1	1.96086e+06	545.1	1.79264e+06	545.1	1.62354e+06	545.1	1.45744e+06	545.1	1.30902e+06	545.1	1.1441e+06	545.1	951554
545.25	2.61675e+06	545.25	2.47086e+06	545.25	2.327e+06	545.25	2.14667e+06	545.25	1.95657e+06	545.25	1.78822e+06	545.25	1.61833e+06	545.25	1.44786e+06	545.25	1.30441e+06	545.25	1.13733e+06	545.25	948907
545.4	2.61938e+06	545.4	2.47369e+06	545.4	2.32907e+06	545.4	2.15123e+06	545.4	1.9585e+06	545.4	1.79386e+06	545.4	1.61917e+06	545.4	1.4499e+06	545.4	1.30331e+06	545.4	1.13489e+06	545.4	955545
545.55	2.62057e+06	545.55	2.47311e+06	545.55	2.32914e+06	545.55	2.146e+06	545.55	1.95971e+06	545.55	1.79428e+06	545.55	1.61681e+06	545.55	1.45061e+06	545.55	1.2934e+06	545.55	1.13002e+06	545.55	953565
545.7	2.61536e+06	545.7	2.46985e+06	545.7	2.32548e+06	545.7	2.13665e+06	545.7	1.95556e+06	545.7	1.79436e+06	545.7	1.61072e+06	545.7	1.44341e+06	545.7	1.28367e+06	545.7	1.12412e+06	545.7	948276
545.85	2.61703e+06	545.85	2.4702e+06	545.85	2.32108e+06	545.85	2.13627e+06	545.85	1.95657e+06	545.85	1.79222e+06	545.85	1.60924e+06	545.85	1.43942e+06	545.85	1.28755e+06	545.85	1.1246e+06	545.85	938643
546	2.61983e+06	546	2.46912e+06	546	2.31865e+06	546	2.1368e+06	546	1.95431e+06	546	1.7889e+06	546	1.60395e+06	546	1.43958e+06	546	1.28674e+06	546	1.12117e+06	546	931430
546.15	2.62021e+06	546.15	2.45928e+06	546.15	2.31282e+06	546.15	2.13241e+06	546.15	1.9473e+06	546.15	1.78328e+06	546.15	1.59608e+06	546.15	1.43441e+06	546.15	1.28414e+06	546.15	1.11033e+06	546.15	926416
546.3	2.61629e+06	546.3	2.44905e+06	546.3	2.30308e+06	546.3	2.12389e+06	546.3	1.93809e+06	546.3	1.77692e+06	546.3	1.58973e+06	546.3	1.43224e+06	546.3	1.27952e+06	546.3	1.10176e+06	546.3	918336
546.45	2.61708e+06	546.45	2.4559e+06	546.45	2.31033e+06	546.45	2.12599e+06	546.45	1.93687e+06	546.45	1.78151e+06	546.45	1.59842e+06	546.45	1.43863e+06	546.45	1.28819e+06	546.45	1.104e+06	546.45	923063
546.6	2.61332e+06	546.6	2.45915e+06	546.6	2.30617e+06	546.6	2.11653e+06	546.6	1.93355e+06	546.6	1.77813e+06	546.6	1.59116e+06	546.6	1.43247e+06	546.6	1.2802e+06	546.6	1.09673e+06	546.6	917809
546.75	2.60993e+06	546.75	2.45571e+06	546.75	2.30315e+06	546.75	2.11329e+06	546.75	1.92964e+06	546.75	1.77119e+06	546.75	1.58789e+06	546.75	1.42811e+06	546.75	1.27204e+06	546.75	1.09285e+06	546.75	909559
546.9	2.61177e+06	546.9	2.45673e+06	546.9	2.29932e+06	546.9	2.10896e+06	546.9	1.92513e+06	546.9	1.76806e+06	546.9	1.58426e+06	546.9	1.42628e+06	546.9	1.26762e+06	546.9	1.09674e+06	546.9	908427
547.05	2.62091e+06	547.05	2.46034e+06	547.05	2.30683e+06	547.05	2.11502e+06	547.05	1.92912e+06	547.05	1.77199e+06	547.05	1.59e+06	547.05	1.43361e+06	547.05	1.27209e+06	547.05	1.10009e+06	547.05	921630
547.2	2.61939e+06	547.2	2.45347e+06	547.2	2.30381e+06	547.2	2.11517e+06	547.2	1.92467e+06	547.2	1.7714e+06	547.2	1.58851e+06	547.2	1.42785e+06	547.2	1.27222e+06	547.2	1.09001e+06	547.2	922530
547.35	2.61247e+06	547.35	2.44548e+06	547.35	2.29969e+06	547.35	2.11018e+06	547.35	1.91229e+06	547.35	1.76584e+06	547.35	1.57774e+06	547.35	1.42054e+06	547.35	1.26572e+06	547.35	1.08289e+06	547.35	917306
547.5	2.61606e+06	547.5	2.45011e+06	547.5	2.30077e+06	547.5	2.11839e+06	547.5	1.91632e+06	547.5	1.76809e+06	547.5	1.58203e+06	547.5	1.42244e+06	547.5	1.2645e+06	547.5	1.09307e+06	547.5	918413
547.65	2.619e+06	547.65	2.44971e+06	547.65	2.29821e+06	547.65	2.1188e+06	547.65	1.91605e+06	547.65	1.76341e+06	547.65	1.58129e+06	547.65	1.41258e+06	547.65	1.25849e+06	547.65	1.08932e+06	547.65	914128
547.8	2.61698e+06	547.8	2.44746e+06	547.8	2.29904e+06	547.8	2.1127e+06	547.8	1.91393e+06	547.8	1.76075e+06	547.8	1.58267e+06	547.8	1.40585e+06	547.8	1.26367e+06	547.8	1.08123e+06	547.8	911253
547.95	2.616e+06	547.95	2.44747e+06	547.95	2.29996e+06	547.95	2.11341e+06	547.95	1.91658e+06	547.95	1.76235e+06	547.95	1.58304e+06	547.95	1.40822e+06	547.95	1.26906e+06	547.95	1.07977e+06	547.95	908684
548.1	2.61061e+06	548.1	2.43934e+06	548.1	2.2913e+06	548.1	2.10421e+06	548.1	1.91034e+06	548.1	1.75082e+06	548.1	1.57928e+06	548.1	1.40638e+06	548.1	1.26111e+06	548.1	1.08348e+06	548.1	900566
548.25	2.61115e+06	548.25	2.44148e+06	548.25	2.29552e+06	548.25	2.09835e+06	548.25	1.91255e+06	548.25	1.75296e+06	548.25	1.58654e+06	548.25	1.4114e+06	548.25	1.26922e+06	548.25	1.09578e+06	548.25	900075
548.4	2.61075e+06	548.4	2.44106e+06	548.4	2.29398e+06	548.4	2.09972e+06	548.4	1.91286e+06	548.4	1.75513e+06	548.4	1.58862e+06	548.4	1.40983e+06	548.4	1.25884e+06	548.4	1.0898e+06	548.4	895538
548.55	2.61041e+06	548.55	2.44134e+06	548.55	2.29324e+06	548.55	2.09871e+06	548.55	1.91636e+06	548.55	1.75632e+06	548.55	1.58489e+06	548.55	1.409e+06	548.55	1.25887e+06	548.55	1.0817e+06	548.55	894624
548.7	2.61244e+06	548.7	2.44335e+06	548.7	2.29635e+06	548.7	2.10332e+06	548.7	1.92197e+06	548.7	1.75466e+06	548.7	1.58421e+06	548.7	1.40794e+06	548.7	1.26036e+06	548.7	1.08542e+06	548.7	900740
548.85	2.61581e+06	548.85	2.44382e+06	548.85	2.29278e+06	548.85	2.10224e+06	548.85	1.91705e+06	548.85	1.75237e+06	548.85	1.58134e+06	548.85	1.40432e+06	548.85	1.25642e+06	548.85	1.09058e+06	548.85	899492
549	2.61723e+06	549	2.44374e+06	549	2.29284e+06	549	2.10362e+06	549	1.91595e+06	549	1.75438e+06	549	1.58471e+06	549	1.40938e+06	549	1.25506e+06	549	1.09537e+06	549	905713
549.15	2.61601e+06	549.15	2.44284e+06	549.15	2.29152e+06	549.15	2.10408e+06	549.15	1.91599e+06	549.15	1.74686e+06	549.15	1.58101e+06	549.15	1.41169e+06	549.15	1.24906e+06	549.15	1.0846e+06	549.15	895549
549.3	2.61068e+06	549.3	2.43235e+06	549.3	2.28147e+06	549.3	2.09653e+06	549.3	1.90746e+06	549.3	1.73316e+06	549.3	1.56703e+06	549.3	1.40545e+06	549.3	1.23831e+06	549.3	1.06552e+06	549.3	885725
549.45	2.61079e+06	549.45	2.43653e+06	549.45	2.28098e+06	549.45	2.09613e+06	549.45	1.90912e+06	549.45	1.73754e+06	549.45	1.56402e+06	549.45	1.40326e+06	549.45	1.23909e+06	549.45	1.06929e+06	549.45	894985
549.6	2.60981e+06	549.6	2.43286e+06	549.6	2.27261e+06	549.6	2.08541e+06	549.6	1.90225e+06	549.6	1.73397e+06	549.6	1.55614e+06	549.6	1.3938e+06	549.6	1.23855e+06	549.6	1.07027e+06	549.6	885402
549.75	2.60523e+06	549.75	2.4255e+06	549.75	2.26804e+06	549.75	2.07526e+06	549.75	1.89109e+06	549.75	1.72601e+06	549.75	1.5543e+06	549.75	1.38687e+06	549.75	1.23883e+06	549.75	1.06876e+06	549.75	879315
549.9	2.60671e+06	549.9	2.4259e+06	549.9	2.27181e+06	549.9	2.0792e+06	549.9	1.88928e+06	549.9	1.73287e+06	549.9	1.56064e+06	549.9	1.39063e+06	549.9	1.24468e+06	549.9	1.06821e+06	549.9	879407
550.05	2.61035e+06	550.05	2.42967e+06	550.05	2.27796e+06	550.05	2.09088e+06	550.05	1.89386e+06	550.05	1.74206e+06	550.05	1.56962e+06	550.05	1.39977e+06	550.05	1.25454e+06	550.05	1.07628e+06	550.05	889996
550.2	2.61576e+06	550.2	2.43636e+06	550.2	2.27922e+06	550.2	2.09636e+06	550.2	1.90017e+06	550.2	1.74605e+06	550.2	1.57355e+06	550.2	1.39953e+06	550.2	1.25232e+06	550.2	1.07575e+06	550.2	892141
550.35	2.61415e+06	550.35	2.43048e+06	550.35	2.27264e+06	550.35	2.09159e+06	550.35	1.89808e+06	550.35	1.73543e+06	550.35	1.56177e+06	550.35	1.38511e+06	550.35	1.23414e+06	550.35	1.06795e+06	550.35	889280
550.5	2.60814e+06	550.5	2.42321e+06	550.5	2.26796e+06	550.5	2.0797e+06	550.5	1.89806e+06	550.5	1.7296e+06	550.5	1.5513e+06	550.5	1.38234e+06	550.5	1.22189e+06	550.5	1.06593e+06	550.5	886429
550.65	2.60925e+06	550.65	2.4191e+06	550.65	2.2658e+06	550.65	2.07662e+06	550.65	1.90348e+06	550.65	1.72448e+06	550.65	1.55083e+06	550.65	1.37611e+06	550.65	1.21977e+06	550.65	1.05892e+06	550.65	888008
550.8	2.61144e+06	550.8	2.421e+06	550.8	2.26349e+06	550.8	2.07884e+06	550.8	1.91049e+06	550.8	1.72834e+06	550.8	1.55392e+06	550.8	1.38109e+06	550.8	1.22573e+06	550.8	1.05736e+06	550.8	891116
550.95	2.61181e+06	550.95	2.42144e+06	550.95	2.26765e+06	550.95	2.0841e+06	550.95	1.91337e+06	550.95	1.72996e+06	550.95	1.55526e+06	550.95	1.38844e+06	550.95	1.23345e+06	550.95	1.06127e+06	550.95	891473
551.1	2.61181e+06	551.1	2.41954e+06	551.1	2.26802e+06	551.1	2.08533e+06	551.1	1.90743e+06	551.1	1.72904e+06	551.1	1.55335e+06	551.1	1.39397e+06	551.1	1.23585e+06	551.1	1.05832e+06	551.1	889785
551.25	2.61424e+06	551.25	2.42413e+06	551.25	2.27549e+06	551.25	2.08852e+06	551.25	1.9086e+06	551.25	1.7362e+06	551.25	1.56197e+06	551.25	1.40097e+06	551.25	1.23421e+06	551.25	1.06703e+06	551.25	888324
551.4	2.6138e+06	551.4	2.42624e+06	551.4	2.27456e+06	551.4	2.095e+06	551.4	1.90657e+06	551.4	1.73657e+06	551.4	1.55958e+06	551.4	1.3981e+06	551.4	1.2262e+06	551.4	1.06909e+06	551.4	878651
551.55	2.60911e+06	551.55	2.42064e+06	551.55	2.26599e+06	551.55	2.09088e+06	551.55	1.89607e+06	551.55	1.72817e+06	551.55	1.54679e+06	551.55	1.38331e+06	551.55	1.21721e+06	551.55	1.0614e+06	551.55	871607
551.7	2.61124e+06	551.7	2.42325e+06	551.7	2.26817e+06	551.7	2.09023e+06	551.7	1.89779e+06	551.7	1.72958e+06	551.7	1.54621e+06	551.7	1.38511e+06	551.7	1.2227e+06	551.7	1.06133e+06	551.7	873110
551.85	2.60908e+06	551.85	2.41979e+06	551.85	2.2625e+06	551.85	2.08362e+06	551.85	1.88874e+06	551.85	1.72385e+06	551.85	1.53947e+06	551.85	1.37731e+06	551.85	1.22022e+06	551.85	1.04632e+06	551.85	870910
552	2.6087e+06	552	2.42368e+06	552	2.26682e+06	552	2.07863e+06	552	1.88506e+06	552	1.7284e+06	552	1.54408e+06	552	1.37792e+06	552	1.22356e+06	552	1.04589e+06	552	879574
552.15	2.60828e+06	552.15	2.42429e+06	552.15	2.26925e+06	552.15	2.08072e+06	552.15	1.88478e+06	552.15	1.73398e+06	552.15	1.54224e+06	552.15	1.3818e+06	552.15	1.22862e+06	552.15	1.04845e+06	552.15	876812
552.3	2.60558e+06	552.3	2.42299e+06	552.3	2.26666e+06	552.3	2.08404e+06	552.3	1.88536e+06	552.3	1.73512e+06	552.3	1.5354e+06	552.3	1.38065e+06	552.3	1.22669e+06	552.3	1.04951e+06	552.3	871670
552.45	2.60984e+06	552.45	2.42256e+06	552.45	2.27061e+06	552.45	2.08643e+06	552.45	1.88737e+06	552.45	1.73658e+06	552.45	1.53566e+06	552.45	1.3807e+06	552.45	1.2257e+06	552.45	1.05001e+06	552.45	868757
552.6	2.61094e+06	552.6	2.41912e+06	552.6	2.27001e+06	552.6	2.08419e+06	552.6	1.88552e+06	552.6	1.72881e+06	552.6	1.53505e+06	552.6	1.37644e+06	552.6	1.22417e+06	552.6	1.04443e+06	552.6	866563
552.75	2.6058e+06	552.75	2.41424e+06	552.75	2.26051e+06	552.75	2.07631e+06	552.75	1.88271e+06	552.75	1.71784e+06	552.75	1.53325e+06	552.75	1.37377e+06	552.75	1.22511e+06	552.75	1.03674e+06	552.75	857170
552.9	2.60926e+06	552.9	2.41977e+06	552.9	2.26173e+06	552.9	2.08008e+06	552.9	1.88613e+06	552.9	1.72302e+06	552.9	1.53891e+06	552.9	1.37521e+06	552.9	1.22947e+06	552.9	1.04269e+06	552.9	857884
553.05	2.60486e+06	553.05	2.41321e+06	553.05	2.25079e+06	553.05	2.07309e+06	553.05	1.87922e+06	553.05	1.71362e+06	553.05	1.53137e+06	553.05	1.36413e+06	553.05	1.22085e+06	553.05	1.03823e+06	553.05	858009
553.2	2.60485e+06	553.2	2.4117e+06	553.2	2.25442e+06	553.2	2.07262e+06	553.2	1.87785e+06	553.2	1.71073e+06	553.2	1.53124e+06	553.2	1.36512e+06	553.2	1.22675e+06	553.2	1.04115e+06	553.2	859191
553.35	2.60437e+06	553.35	2.40963e+06	553.35	2.24988e+06	553.35	2.06369e+06	553.35	1.87407e+06	553.35	1.70274e+06	553.35	1.52966e+06	553.35	1.36199e+06	553.35	1.22378e+06	553.35	1.0394e+06	553.35	847502
553.5	2.60681e+06	553.5	2.41099e+06	553.5	2.2463e+06	553.5	2.06331e+06	553.5	1.87083e+06	553.5	1.70291e+06	553.5	1.52717e+06	553.5	1.36116e+06	553.5	1.21621e+06	553.5	1.0372e+06	553.5	847605
553.65	2.60626e+06	553.65	2.40842e+06	553.65	2.24321e+06	553.65	2.05515e+06	553.65	1.86879e+06	553.65	1.70253e+06	553.65	1.52095e+06	553.65	1.35817e+06	553.65	1.20387e+06	553.65	1.02873e+06	553.65	840770
553.8	2.60448e+06	553.8	2.40912e+06	553.8	2.2472e+06	553.8	2.05133e+06	553.8	1.87167e+06	553.8	1.70831e+06	553.8	1.52361e+06	553.8	1.3551e+06	553.8	1.20115e+06	553.8	1.02523e+06	553.8	845193
553.95	2.60593e+06	553.95	2.40866e+06	553.95	2.24932e+06	553.95	2.0544e+06	553.95	1.87732e+06	553.95	1.71137e+06	553.95	1.52884e+06	553.95	1.35761e+06	553.95	1.20336e+06	553.95	1.02859e+06	553.95	848577
554.1	2.60783e+06	554.1	2.4092e+06	554.1	2.24794e+06	554.1	2.05772e+06	554.1	1.87978e+06	554.1	1.70556e+06	554.1	1.52817e+06	554.1	1.35688e+06	554.1	1.20531e+06	554.1	1.028e+06	554.1	847315
554.25	2.60664e+06	554.25	2.40542e+06	554.25	2.24398e+06	554.25	2.05558e+06	554.25	1.87609e+06	554.25	1.70224e+06	554.25	1.51996e+06	554.25	1.35583e+06	554.25	1.20079e+06	554.25	1.02018e+06	554.25	842888
554.4	2.60979e+06	554.4	2.4071e+06	554.4	2.24988e+06	554.4	2.06724e+06	554.4	1.87634e+06	554.4	1.70778e+06	554.4	1.52749e+06	554.4	1.36041e+06	554.4	1.20975e+06	554.4	1.02198e+06	554.4	839831
554.55	2.60754e+06	554.55	2.40371e+06	554.55	2.25012e+06	554.55	2.0629e+06	554.55	1.87171e+06	554.55	1.70186e+06	554.55	1.52669e+06	554.55	1.35772e+06	554.55	1.20365e+06	554.55	1.01773e+06	554.55	833563
554.7	2.60604e+06	554.7	2.40101e+06	554.7	2.24497e+06	554.7	2.06131e+06	554.7	1.87182e+06	554.7	1.6975e+06	554.7	1.52153e+06	554.7	1.35415e+06	554.7	1.19551e+06	554.7	1.01344e+06	554.7	830236
554.85	2.60552e+06	554.85	2.39818e+06	554.85	2.23837e+06	554.85	2.05646e+06	554.85	1.87293e+06	554.85	1.69686e+06	554.85	1.51365e+06	554.85	1.34808e+06	554.85	1.18826e+06	554.85	1.0092e+06	554.85	826820
555	2.6073e+06	555	2.39801e+06	555	2.24045e+06	555	2.05865e+06	555	1.87082e+06	555	1.70086e+06	555	1.5095e+06	555	1.34081e+06	555	1.18912e+06	555	1.0159e+06	555	824092
555.15	2.60745e+06	555.15	2.39286e+06	555.15	2.2423e+06	555.15	2.05446e+06	555.15	1.86565e+06	555.15	1.69814e+06	555.15	1.50789e+06	555.15	1.33882e+06	555.15	1.19089e+06	555.15	1.01076e+06	555.15	822880
555.3	2.61127e+06	555.3	2.39806e+06	555.3	2.24663e+06	555.3	2.06091e+06	555.3	1.87141e+06	555.3	1.70369e+06	555.3	1.5116e+06	555.3	1.34789e+06	555.3	1.19833e+06	555.3	1.01464e+06	555.3	833125
555.45	2.60925e+06	555.45	2.39709e+06	555.45	2.24075e+06	555.45	2.06154e+06	555.45	1.87139e+06	555.45	1.69627e+06	555.45	1.50533e+06	555.45	1.33811e+06	555.45	1.19445e+06	555.45	1.00554e+06	555.45	825600
555.6	2.6016e+06	555.6	2.38924e+06	555.6	2.23275e+06	555.6	2.05124e+06	555.6	1.86439e+06	555.6	1.68541e+06	555.6	1.49513e+06	555.6	1.32687e+06	555.6	1.1829e+06	555.6	998834	555.6	820511
555.75	2.60105e+06	555.75	2.38968e+06	555.75	2.23259e+06	555.75	2.04693e+06	555.75	1.85894e+06	555.75	1.68751e+06	555.75	1.49447e+06	555.75	1.32535e+06	555.75	1.17604e+06	555.75	996379	555.75	819376
555.9	2.60721e+06	555.9	2.39642e+06	555.9	2.23862e+06	555.9	2.05271e+06	555.9	1.86526e+06	555.9	1.69323e+06	555.9	1.49639e+06	555.9	1.33593e+06	555.9	1.17821e+06	555.9	1.0038e+06	555.9	811451
556.05	2.60475e+06	556.05	2.38838e+06	556.05	2.23423e+06	556.05	2.04674e+06	556.05	1.86342e+06	556.05	1.6858e+06	556.05	1.48464e+06	556.05	1.33295e+06	556.05	1.16563e+06	556.05	991718	556.05	788824
556.2	2.59394e+06	556.2	2.37718e+06	556.2	2.22057e+06	556.2	2.03564e+06	556.2	1.85409e+06	556.2	1.68162e+06	556.2	1.47997e+06	556.2	1.3271e+06	556.2	1.16018e+06	556.2	985111	556.2	783826
556.35	2.59799e+06	556.35	2.38387e+06	556.35	2.22823e+06	556.35	2.04349e+06	556.35	1.85956e+06	556.35	1.68293e+06	556.35	1.49068e+06	556.35	1.3356e+06	556.35	1.16783e+06	556.35	996692	556.35	796774
556.5	2.59666e+06	556.5	2.38445e+06	556.5	2.22293e+06	556.5	2.03896e+06	556.5	1.85711e+06	556.5	1.67709e+06	556.5	1.48457e+06	556.5	1.32729e+06	556.5	1.16552e+06	556.5	988068	556.5	798759
556.65	2.59735e+06	556.65	2.38664e+06	556.65	2.22078e+06	556.65	2.03943e+06	556.65	1.85407e+06	556.65	1.68161e+06	556.65	1.48687e+06	556.65	1.3253e+06	556.65	1.17235e+06	556.65	991566	556.65	809667
556.8	2.60677e+06	556.8	2.39461e+06	556.8	2.22878e+06	556.8	2.04212e+06	556.8	1.86075e+06	556.8	1.6924e+06	556.8	1.48862e+06	556.8	1.33057e+06	556.8	1.1817e+06	556.8	1.00295e+06	556.8	813133
556.95	2.60415e+06	556.95	2.39041e+06	556.95	2.22635e+06	556.95	2.03517e+06	556.95	1.85404e+06	556.95	1.68223e+06	556.95	1.47989e+06	556.95	1.32139e+06	556.95	1.17661e+06	556.95	993762	556.95	806034
557.1	2.60643e+06	557.1	2.39357e+06	557.1	2.23594e+06	557.1	2.04023e+06	557.1	1.85875e+06	557.1	1.68687e+06	557.1	1.49251e+06	557.1	1.32391e+06	557.1	1.17954e+06	557.1	997937	557.1	809715
557.25	2.60862e+06	557.25	2.3968e+06	557.25	2.23778e+06	557.25	2.04565e+06	557.25	1.863e+06	557.25	1.687e+06	557.25	1.49828e+06	557.25	1.32658e+06	557.25	1.17586e+06	557.25	999898	557.25	807848
557.4	2.59899e+06	557.4	2.39009e+06	557.4	2.22352e+06	557.4	2.03673e+06	557.4	1.85263e+06	557.4	1.67815e+06	557.4	1.49302e+06	557.4	1.32166e+06	557.4	1.16806e+06	557.4	982025	557.4	799319
557.55	2.60054e+06	557.55	2.39764e+06	557.55	2.22353e+06	557.55	2.03644e+06	557.55	1.85656e+06	557.55	1.69082e+06	557.55	1.49631e+06	557.55	1.32964e+06	557.55	1.16888e+06	557.55	989678	557.55	800783
557.7	2.60565e+06	557.7	2.40068e+06	557.7	2.22603e+06	557.7	2.04009e+06	557.7	1.86243e+06	557.7	1.69719e+06	557.7	1.49593e+06	557.7	1.33021e+06	557.7	1.17465e+06	557.7	993850	557.7	800934
557.85	2.60761e+06	557.85	2.40702e+06	557.85	2.23114e+06	557.85	2.04544e+06	557.85	1.86844e+06	557.85	1.70085e+06	557.85	1.50003e+06	557.85	1.33543e+06	557.85	1.19128e+06	557.85	1.00174e+06	557.85	807521
558	2.61113e+06	558	2.41566e+06	558	2.24089e+06	558	2.05289e+06	558	1.87574e+06	558	1.70689e+06	558	1.50727e+06	558	1.3441e+06	558	1.1982e+06	558	1.00959e+06	558	812852
558.15	2.60613e+06	558.15	2.40782e+06	558.15	2.23635e+06	558.15	2.04983e+06	558.15	1.86908e+06	558.15	1.69492e+06	558.15	1.49841e+06	558.15	1.33789e+06	558.15	1.19166e+06	558.15	1.00266e+06	558.15	808408
558.3	2.60359e+06	558.3	2.40407e+06	558.3	2.23582e+06	558.3	2.05057e+06	558.3	1.86749e+06	558.3	1.68689e+06	558.3	1.50276e+06	558.3	1.33466e+06	558.3	1.19329e+06	558.3	1.00573e+06	558.3	816034
558.45	2.60887e+06	558.45	2.41064e+06	558.45	2.24151e+06	558.45	2.06071e+06	558.45	1.87546e+06	558.45	1.69415e+06	558.45	1.5089e+06	558.45	1.34659e+06	558.45	1.20539e+06	558.45	1.02125e+06	558.45	831207
558.6	2.60942e+06	558.6	2.41192e+06	558.6	2.2398e+06	558.6	2.0692e+06	558.6	1.87773e+06	558.6	1.69544e+06	558.6	1.51074e+06	558.6	1.34986e+06	558.6	1.2051e+06	558.6	1.02213e+06	558.6	829314
558.75	2.60381e+06	558.75	2.40421e+06	558.75	2.23868e+06	558.75	2.06549e+06	558.75	1.87181e+06	558.75	1.68805e+06	558.75	1.50605e+06	558.75	1.34886e+06	558.75	1.19688e+06	558.75	1.00451e+06	558.75	823599
558.9	2.59951e+06	558.9	2.39892e+06	558.9	2.23787e+06	558.9	2.05585e+06	558.9	1.85957e+06	558.9	1.67961e+06	558.9	1.50573e+06	558.9	1.34812e+06	558.9	1.19075e+06	558.9	1.00097e+06	558.9	823940
559.05	2.60355e+06	559.05	2.40599e+06	559.05	2.24654e+06	559.05	2.05892e+06	559.05	1.86562e+06	559.05	1.69089e+06	559.05	1.51269e+06	559.05	1.35316e+06	559.05	1.19929e+06	559.05	1.01027e+06	559.05	836105
559.2	2.60716e+06	559.2	2.40601e+06	559.2	2.25003e+06	559.2	2.06157e+06	559.2	1.86562e+06	559.2	1.69894e+06	559.2	1.51096e+06	559.2	1.35416e+06	559.2	1.20109e+06	559.2	1.01893e+06	559.2	837231
559.35	2.60662e+06	559.35	2.40548e+06	559.35	2.24657e+06	559.35	2.06321e+06	559.35	1.86521e+06	559.35	1.70163e+06	559.35	1.51064e+06	559.35	1.35035e+06	559.35	1.20114e+06	559.35	1.02461e+06	559.35	836564
559.5	2.60238e+06	559.5	2.3962e+06	559.5	2.23183e+06	559.5	2.05091e+06	559.5	1.85703e+06	559.5	1.69264e+06	559.5	1.50057e+06	559.5	1.3414e+06	559.5	1.1969e+06	559.5	1.00909e+06	559.5	826560
559.65	2.61063e+06	559.65	2.40678e+06	559.65	2.24018e+06	559.65	2.06123e+06	559.65	1.86942e+06	559.65	1.70055e+06	559.65	1.51452e+06	559.65	1.34644e+06	559.65	1.20499e+06	559.65	1.01646e+06	559.65	835290
559.8	2.60873e+06	559.8	2.40533e+06	559.8	2.24363e+06	559.8	2.06305e+06	559.8	1.86736e+06	559.8	1.69505e+06	559.8	1.51319e+06	559.8	1.33999e+06	559.8	1.19565e+06	559.8	1.00866e+06	559.8	823232
559.95	2.59869e+06	559.95	2.39559e+06	559.95	2.23898e+06	559.95	2.05247e+06	559.95	1.85943e+06	559.95	1.68923e+06	559.95	1.50415e+06	559.95	1.33712e+06	559.95	1.18908e+06	559.95	1.00473e+06	559.95	824416
560.1	2.60405e+06	560.1	2.40519e+06	560.1	2.24503e+06	560.1	2.06335e+06	560.1	1.86881e+06	560.1	1.69727e+06	560.1	1.51169e+06	560.1	1.35487e+06	560.1	1.19807e+06	560.1	1.01489e+06	560.1	835896
560.25	2.60842e+06	560.25	2.41068e+06	560.25	2.24941e+06	560.25	2.07118e+06	560.25	1.87302e+06	560.25	1.70214e+06	560.25	1.51405e+06	560.25	1.35784e+06	560.25	1.20489e+06	560.25	1.01487e+06	560.25	838816
560.4	2.60546e+06	560.4	2.40874e+06	560.4	2.24773e+06	560.4	2.07044e+06	560.4	1.8759e+06	560.4	1.70049e+06	560.4	1.51522e+06	560.4	1.35052e+06	560.4	1.20094e+06	560.4	1.01225e+06	560.4	837580
560.55	2.60406e+06	560.55	2.40625e+06	560.55	2.24686e+06	560.55	2.0656e+06	560.55	1.87178e+06	560.55	1.69886e+06	560.55	1.51643e+06	560.55	1.34875e+06	560.55	1.20313e+06	560.55	1.01314e+06	560.55	835534
560.7	2.6061e+06	560.7	2.40648e+06	560.7	2.24706e+06	560.7	2.06244e+06	560.7	1.87466e+06	560.7	1.70345e+06	560.7	1.51264e+06	560.7	1.34872e+06	560.7	1.20379e+06	560.7	1.01385e+06	560.7	831811
560.85	2.6045e+06	560.85	2.40223e+06	560.85	2.24341e+06	560.85	2.05688e+06	560.85	1.87547e+06	560.85	1.70135e+06	560.85	1.50858e+06	560.85	1.34822e+06	560.85	1.19857e+06	560.85	1.01116e+06	560.85	830356
561	2.60572e+06	561	2.40097e+06	561	2.24153e+06	561	2.05991e+06	561	1.87657e+06	561	1.70691e+06	561	1.51382e+06	561	1.35172e+06	561	1.19893e+06	561	1.01966e+06	561	833287
561.15	2.60685e+06	561.15	2.40469e+06	561.15	2.23615e+06	561.15	2.0603e+06	561.15	1.8717e+06	561.15	1.70656e+06	561.15	1.51553e+06	561.15	1.35005e+06	561.15	1.199e+06	561.15	1.01866e+06	561.15	825110
561.3	2.60254e+06	561.3	2.40655e+06	561.3	2.2392e+06	561.3	2.05706e+06	561.3	1.86888e+06	561.3	1.70602e+06	561.3	1.52234e+06	561.3	1.34501e+06	561.3	1.20069e+06	561.3	1.02168e+06	561.3	821196
561.45	2.60156e+06	561.45	2.4013e+06	561.45	2.24486e+06	561.45	2.05693e+06	561.45	1.86747e+06	561.45	1.70075e+06	561.45	1.52349e+06	561.45	1.34239e+06	561.45	1.19871e+06	561.45	1.01934e+06	561.45	814159
561.6	2.60462e+06	561.6	2.40475e+06	561.6	2.24738e+06	561.6	2.06203e+06	561.6	1.87307e+06	561.6	1.70449e+06	561.6	1.5277e+06	561.6	1.35383e+06	561.6	1.1999e+06	561.6	1.02466e+06	561.6	823758
561.75	2.6027e+06	561.75	2.40546e+06	561.75	2.23991e+06	561.75	2.05991e+06	561.75	1.87122e+06	561.75	1.70421e+06	561.75	1.52639e+06	561.75	1.35563e+06	561.75	1.1961e+06	561.75	1.02203e+06	561.75	832098
561.9	2.59616e+06	561.9	2.39771e+06	561.9	2.23225e+06	561.9	2.05024e+06	561.9	1.86472e+06	561.9	1.69683e+06	561.9	1.51957e+06	561.9	1.35341e+06	561.9	1.19511e+06	561.9	1.01911e+06	561.9	830250
562.05	2.59927e+06	562.05	2.40199e+06	562.05	2.24126e+06	562.05	2.05495e+06	562.05	1.87117e+06	562.05	1.70629e+06	562.05	1.52263e+06	562.05	1.35888e+06	562.05	1.20413e+06	562.05	1.02561e+06	562.05	840373
562.2	2.59777e+06	562.2	2.39744e+06	562.2	2.23648e+06	562.2	2.05379e+06	562.2	1.87004e+06	562.2	1.69957e+06	562.2	1.51411e+06	562.2	1.35044e+06	562.2	1.19671e+06	562.2	1.0185e+06	562.2	831502
562.35	2.5999e+06	562.35	2.40019e+06	562.35	2.24014e+06	562.35	2.0565e+06	562.35	1.87091e+06	562.35	1.70346e+06	562.35	1.51547e+06	562.35	1.35026e+06	562.35	1.20158e+06	562.35	1.022e+06	562.35	835159
562.5	2.60897e+06	562.5	2.4149e+06	562.5	2.25417e+06	562.5	2.07463e+06	562.5	1.88549e+06	562.5	1.71468e+06	562.5	1.52824e+06	562.5	1.36345e+06	562.5	1.2122e+06	562.5	1.03718e+06	562.5	843361
562.65	2.61113e+06	562.65	2.41878e+06	562.65	2.25628e+06	562.65	2.07695e+06	562.65	1.88884e+06	562.65	1.71666e+06	562.65	1.52476e+06	562.65	1.36195e+06	562.65	1.21706e+06	562.65	1.03496e+06	562.65	832907
562.8	2.60697e+06	562.8	2.41427e+06	562.8	2.24898e+06	562.8	2.07119e+06	562.8	1.8826e+06	562.8	1.71284e+06	562.8	1.52e+06	562.8	1.35735e+06	562.8	1.20934e+06	562.8	1.02774e+06	562.8	826847
562.95	2.60399e+06	562.95	2.41076e+06	562.95	2.2463e+06	562.95	2.06765e+06	562.95	1.87961e+06	562.95	1.7175e+06	562.95	1.52144e+06	562.95	1.36168e+06	562.95	1.21607e+06	562.95	1.02874e+06	562.95	831961
563.1	2.60318e+06	563.1	2.40787e+06	563.1	2.24544e+06	563.1	2.06727e+06	563.1	1.87841e+06	563.1	1.72041e+06	563.1	1.52923e+06	563.1	1.36369e+06	563.1	1.22519e+06	563.1	1.03957e+06	563.1	847662
563.25	2.60719e+06	563.25	2.40976e+06	563.25	2.25069e+06	563.25	2.07437e+06	563.25	1.88671e+06	563.25	1.72821e+06	563.25	1.54147e+06	563.25	1.3741e+06	563.25	1.23103e+06	563.25	1.05141e+06	563.25	857000
563.4	2.61107e+06	563.4	2.41334e+06	563.4	2.25727e+06	563.4	2.07967e+06	563.4	1.89416e+06	563.4	1.7308e+06	563.4	1.54658e+06	563.4	1.37985e+06	563.4	1.23501e+06	563.4	1.05225e+06	563.4	860808
563.55	2.61075e+06	563.55	2.41419e+06	563.55	2.26109e+06	563.55	2.07912e+06	563.55	1.89456e+06	563.55	1.72852e+06	563.55	1.5408e+06	563.55	1.37895e+06	563.55	1.2348e+06	563.55	1.04682e+06	563.55	859443
563.7	2.61258e+06	563.7	2.41317e+06	563.7	2.26167e+06	563.7	2.07983e+06	563.7	1.89043e+06	563.7	1.72733e+06	563.7	1.54268e+06	563.7	1.37647e+06	563.7	1.23552e+06	563.7	1.04633e+06	563.7	854113
563.85	2.61116e+06	563.85	2.41274e+06	563.85	2.25822e+06	563.85	2.07767e+06	563.85	1.88067e+06	563.85	1.71614e+06	563.85	1.54043e+06	563.85	1.37779e+06	563.85	1.23313e+06	563.85	1.04382e+06	563.85	853775
564	2.60763e+06	564	2.40971e+06	564	2.25643e+06	564	2.07875e+06	564	1.88384e+06	564	1.71828e+06	564	1.53874e+06	564	1.37713e+06	564	1.23297e+06	564	1.04448e+06	564	858846
564.15	2.61093e+06	564.15	2.41357e+06	564.15	2.26531e+06	564.15	2.08524e+06	564.15	1.89374e+06	564.15	1.7264e+06	564.15	1.54419e+06	564.15	1.37561e+06	564.15	1.23386e+06	564.15	1.04855e+06	564.15	868876
564.3	2.61193e+06	564.3	2.41828e+06	564.3	2.26661e+06	564.3	2.08596e+06	564.3	1.89583e+06	564.3	1.72725e+06	564.3	1.54535e+06	564.3	1.37444e+06	564.3	1.22953e+06	564.3	1.04832e+06	564.3	866356
564.45	2.60981e+06	564.45	2.41354e+06	564.45	2.2643e+06	564.45	2.08589e+06	564.45	1.89396e+06	564.45	1.72251e+06	564.45	1.54598e+06	564.45	1.37586e+06	564.45	1.22068e+06	564.45	1.03887e+06	564.45	855283
564.6	2.60923e+06	564.6	2.40744e+06	564.6	2.25828e+06	564.6	2.07707e+06	564.6	1.8905e+06	564.6	1.71468e+06	564.6	1.54365e+06	564.6	1.3756e+06	564.6	1.21589e+06	564.6	1.0366e+06	564.6	847250
564.75	2.60555e+06	564.75	2.404e+06	564.75	2.25211e+06	564.75	2.06994e+06	564.75	1.88246e+06	564.75	1.71124e+06	564.75	1.53146e+06	564.75	1.36774e+06	564.75	1.21047e+06	564.75	1.03269e+06	564.75	841497
564.9	2.60414e+06	564.9	2.40196e+06	564.9	2.24648e+06	564.9	2.06989e+06	564.9	1.88236e+06	564.9	1.71392e+06	564.9	1.52626e+06	564.9	1.3639e+06	564.9	1.20945e+06	564.9	1.0265e+06	564.9	848235
565.05	2.60307e+06	565.05	2.40091e+06	565.05	2.24378e+06	565.05	2.06983e+06	565.05	1.88401e+06	565.05	1.71566e+06	565.05	1.52356e+06	565.05	1.35894e+06	565.05	1.21313e+06	565.05	1.02251e+06	565.05	854750
565.2	2.60361e+06	565.2	2.40265e+06	565.2	2.24612e+06	565.2	2.07496e+06	565.2	1.88549e+06	565.2	1.72004e+06	565.2	1.52514e+06	565.2	1.36331e+06	565.2	1.21111e+06	565.2	1.02636e+06	565.2	855562
565.35	2.60901e+06	565.35	2.40793e+06	565.35	2.25023e+06	565.35	2.07529e+06	565.35	1.8845e+06	565.35	1.724e+06	565.35	1.52448e+06	565.35	1.36548e+06	565.35	1.20781e+06	565.35	1.03303e+06	565.35	852079
565.5	2.60884e+06	565.5	2.40437e+06	565.5	2.24758e+06	565.5	2.06653e+06	565.5	1.87927e+06	565.5	1.71534e+06	565.5	1.5213e+06	565.5	1.35614e+06	565.5	1.19786e+06	565.5	1.02802e+06	565.5	843145
565.65	2.60443e+06	565.65	2.39886e+06	565.65	2.24364e+06	565.65	2.06106e+06	565.65	1.87397e+06	565.65	1.70465e+06	565.65	1.51702e+06	565.65	1.35174e+06	565.65	1.19691e+06	565.65	1.02503e+06	565.65	832386
565.8	2.60241e+06	565.8	2.39819e+06	565.8	2.24329e+06	565.8	2.06389e+06	565.8	1.86939e+06	565.8	1.70271e+06	565.8	1.50921e+06	565.8	1.34998e+06	565.8	1.20118e+06	565.8	1.02595e+06	565.8	825177
565.95	2.59724e+06	565.95	2.3951e+06	565.95	2.24193e+06	565.95	2.05991e+06	565.95	1.86389e+06	565.95	1.70071e+06	565.95	1.50276e+06	565.95	1.34901e+06	565.95	1.19685e+06	565.95	1.01986e+06	565.95	825341
566.1	2.59657e+06	566.1	2.3981e+06	566.1	2.24635e+06	566.1	2.06087e+06	566.1	1.86652e+06	566.1	1.70391e+06	566.1	1.50515e+06	566.1	1.34833e+06	566.1	1.19616e+06	566.1	1.01734e+06	566.1	831601
566.25	2.59645e+06	566.25	2.39655e+06	566.25	2.24511e+06	566.25	2.05575e+06	566.25	1.86387e+06	566.25	1.70083e+06	566.25	1.50304e+06	566.25	1.34753e+06	566.25	1.18786e+06	566.25	1.01324e+06	566.25	821845
566.4	2.60042e+06	566.4	2.39943e+06	566.4	2.24325e+06	566.4	2.05531e+06	566.4	1.86746e+06	566.4	1.70559e+06	566.4	1.51386e+06	566.4	1.35094e+06	566.4	1.19067e+06	566.4	1.01244e+06	566.4	824024
566.55	2.60432e+06	566.55	2.40551e+06	566.55	2.24393e+06	566.55	2.06054e+06	566.55	1.87527e+06	566.55	1.70851e+06	566.55	1.52237e+06	566.55	1.35875e+06	566.55	1.19866e+06	566.55	1.01625e+06	566.55	825742
566.7	2.59844e+06	566.7	2.40103e+06	566.7	2.23766e+06	566.7	2.05717e+06	566.7	1.87031e+06	566.7	1.70043e+06	566.7	1.51257e+06	566.7	1.35655e+06	566.7	1.19511e+06	566.7	1.01298e+06	566.7	823093
566.85	2.59657e+06	566.85	2.3967e+06	566.85	2.23743e+06	566.85	2.05358e+06	566.85	1.87033e+06	566.85	1.69854e+06	566.85	1.50439e+06	566.85	1.35082e+06	566.85	1.19561e+06	566.85	1.01138e+06	566.85	822220
567	2.59881e+06	567	2.39241e+06	567	2.23845e+06	567	2.05018e+06	567	1.86951e+06	567	1.69708e+06	567	1.49749e+06	567	1.35079e+06	567	1.19121e+06	567	1.00268e+06	567	815186
567.15	2.59889e+06	567.15	2.39241e+06	567.15	2.23783e+06	567.15	2.05086e+06	567.15	1.86804e+06	567.15	1.69086e+06	567.15	1.49365e+06	567.15	1.34444e+06	567.15	1.19278e+06	567.15	1.00351e+06	567.15	815404
567.3	2.60192e+06	567.3	2.39342e+06	567.3	2.23488e+06	567.3	2.05471e+06	567.3	1.86718e+06	567.3	1.69193e+06	567.3	1.49236e+06	567.3	1.34278e+06	567.3	1.18862e+06	567.3	1.00731e+06	567.3	815632
567.45	2.6003e+06	567.45	2.38535e+06	567.45	2.22935e+06	567.45	2.04917e+06	567.45	1.85616e+06	567.45	1.68789e+06	567.45	1.487e+06	567.45	1.34161e+06	567.45	1.17771e+06	567.45	999615	567.45	811575
567.6	2.5997e+06	567.6	2.38641e+06	567.6	2.22463e+06	567.6	2.04835e+06	567.6	1.8583e+06	567.6	1.69165e+06	567.6	1.49263e+06	567.6	1.3457e+06	567.6	1.17743e+06	567.6	1.00287e+06	567.6	817499
567.75	2.60227e+06	567.75	2.38951e+06	567.75	2.22552e+06	567.75	2.04823e+06	567.75	1.85905e+06	567.75	1.69469e+06	567.75	1.49361e+06	567.75	1.3454e+06	567.75	1.17568e+06	567.75	1.00633e+06	567.75	820321
567.9	2.59908e+06	567.9	2.3885e+06	567.9	2.22441e+06	567.9	2.04334e+06	567.9	1.85575e+06	567.9	1.6904e+06	567.9	1.50002e+06	567.9	1.34625e+06	567.9	1.17784e+06	567.9	1.0026e+06	567.9	824656
568.05	2.60522e+06	568.05	2.39085e+06	568.05	2.22564e+06	568.05	2.05355e+06	568.05	1.86326e+06	568.05	1.6922e+06	568.05	1.50634e+06	568.05	1.34713e+06	568.05	1.18669e+06	568.05	1.00233e+06	568.05	826340
568.2	2.60468e+06	568.2	2.385e+06	568.2	2.22006e+06	568.2	2.05151e+06	568.2	1.85711e+06	568.2	1.68986e+06	568.2	1.49371e+06	568.2	1.33275e+06	568.2	1.18599e+06	568.2	992544	568.2	811665
568.35	2.60146e+06	568.35	2.38575e+06	568.35	2.22525e+06	568.35	2.04804e+06	568.35	1.8555e+06	568.35	1.69e+06	568.35	1.48996e+06	568.35	1.32919e+06	568.35	1.1863e+06	568.35	991936	568.35	804047
568.5	2.59765e+06	568.5	2.38296e+06	568.5	2.22077e+06	568.5	2.03759e+06	568.5	1.84743e+06	568.5	1.6803e+06	568.5	1.47985e+06	568.5	1.32272e+06	568.5	1.17567e+06	568.5	987467	568.5	791504
568.65	2.59846e+06	568.65	2.38424e+06	568.65	2.21931e+06	568.65	2.03269e+06	568.65	1.84855e+06	568.65	1.6836e+06	568.65	1.4802e+06	568.65	1.32429e+06	568.65	1.17606e+06	568.65	988687	568.65	796000
568.8	2.59772e+06	568.8	2.38482e+06	568.8	2.21999e+06	568.8	2.03155e+06	568.8	1.8485e+06	568.8	1.68371e+06	568.8	1.48299e+06	568.8	1.31869e+06	568.8	1.17988e+06	568.8	989332	568.8	802162
568.95	2.59849e+06	568.95	2.37856e+06	568.95	2.22006e+06	568.95	2.03123e+06	568.95	1.84103e+06	568.95	1.67914e+06	568.95	1.48331e+06	568.95	1.3165e+06	568.95	1.17536e+06	568.95	988362	568.95	794999
569.1	2.59465e+06	569.1	2.37497e+06	569.1	2.2155e+06	569.1	2.02976e+06	569.1	1.8405e+06	569.1	1.679e+06	569.1	1.48293e+06	569.1	1.31704e+06	569.1	1.16815e+06	569.1	992029	569.1	793924
569.25	2.59007e+06	569.25	2.37145e+06	569.25	2.20756e+06	569.25	2.02512e+06	569.25	1.84377e+06	569.25	1.67553e+06	569.25	1.47365e+06	569.25	1.31412e+06	569.25	1.16179e+06	569.25	984629	569.25	787636
569.4	2.59288e+06	569.4	2.37444e+06	569.4	2.20924e+06	569.4	2.02611e+06	569.4	1.8485e+06	569.4	1.67606e+06	569.4	1.47303e+06	569.4	1.30887e+06	569.4	1.15852e+06	569.4	979448	569.4	787347
569.55	2.59705e+06	569.55	2.37657e+06	569.55	2.21066e+06	569.55	2.02556e+06	569.55	1.8475e+06	569.55	1.67557e+06	569.55	1.47285e+06	569.55	1.30124e+06	569.55	1.16065e+06	569.55	975335	569.55	789538
569.7	2.60033e+06	569.7	2.38261e+06	569.7	2.21461e+06	569.7	2.03288e+06	569.7	1.85258e+06	569.7	1.68291e+06	569.7	1.47627e+06	569.7	1.30613e+06	569.7	1.16044e+06	569.7	980100	569.7	787674
569.85	2.59536e+06	569.85	2.37263e+06	569.85	2.20728e+06	569.85	2.028e+06	569.85	1.84464e+06	569.85	1.67611e+06	569.85	1.4618e+06	569.85	1.30331e+06	569.85	1.15547e+06	569.85	966578	569.85	771953
570	2.5918e+06	570	2.3683e+06	570	2.20358e+06	570	2.02054e+06	570	1.84277e+06	570	1.67343e+06	570	1.46004e+06	570	1.29967e+06	570	1.15419e+06	570	959057	570	773676
570.15	2.59577e+06	570.15	2.37478e+06	570.15	2.20662e+06	570.15	2.02404e+06	570.15	1.8486e+06	570.15	1.6775e+06	570.15	1.46602e+06	570.15	1.30348e+06	570.15	1.15889e+06	570.15	962672	570.15	784018
570.3	2.59957e+06	570.3	2.37899e+06	570.3	2.20524e+06	570.3	2.02817e+06	570.3	1.84858e+06	570.3	1.67767e+06	570.3	1.46865e+06	570.3	1.30302e+06	570.3	1.15149e+06	570.3	965707	570.3	782278
570.45	2.59904e+06	570.45	2.37465e+06	570.45	2.20309e+06	570.45	2.023e+06	570.45	1.83971e+06	570.45	1.67056e+06	570.45	1.46643e+06	570.45	1.29652e+06	570.45	1.14903e+06	570.45	967048	570.45	773202
570.6	2.60116e+06	570.6	2.37237e+06	570.6	2.20117e+06	570.6	2.02099e+06	570.6	1.83801e+06	570.6	1.6645e+06	570.6	1.46579e+06	570.6	1.29268e+06	570.6	1.14495e+06	570.6	966264	570.6	768964
570.75	2.59651e+06	570.75	2.37001e+06	570.75	2.20145e+06	570.75	2.01585e+06	570.75	1.83501e+06	570.75	1.6612e+06	570.75	1.45783e+06	570.75	1.28843e+06	570.75	1.13819e+06	570.75	954932	570.75	763804
570.9	2.59289e+06	570.9	2.37096e+06	570.9	2.2047e+06	570.9	2.02225e+06	570.9	1.83499e+06	570.9	1.66554e+06	570.9	1.4653e+06	570.9	1.29203e+06	570.9	1.14414e+06	570.9	957895	570.9	765761
571.05	2.59187e+06	571.05	2.36795e+06	571.05	2.20271e+06	571.05	2.02158e+06	571.05	1.83439e+06	571.05	1.66243e+06	571.05	1.46429e+06	571.05	1.28877e+06	571.05	1.14822e+06	571.05	953757	571.05	760429
571.2	2.59111e+06	571.2	2.36265e+06	571.2	2.20157e+06	571.2	2.01795e+06	571.2	1.83001e+06	571.2	1.65765e+06	571.2	1.45972e+06	571.2	1.28948e+06	571.2	1.14612e+06	571.2	947995	571.2	754820
571.35	2.59097e+06	571.35	2.35925e+06	571.35	2.2004e+06	571.35	2.01605e+06	571.35	1.82559e+06	571.35	1.65716e+06	571.35	1.46373e+06	571.35	1.28936e+06	571.35	1.13791e+06	571.35	949589	571.35	760297
571.5	2.59637e+06	571.5	2.36615e+06	571.5	2.20348e+06	571.5	2.02019e+06	571.5	1.82708e+06	571.5	1.65622e+06	571.5	1.47545e+06	571.5	1.29629e+06	571.5	1.14566e+06	571.5	961709	571.5	766246
571.65	2.60102e+06	571.65	2.36781e+06	571.65	2.20412e+06	571.65	2.02828e+06	571.65	1.82836e+06	571.65	1.65387e+06	571.65	1.477e+06	571.65	1.29701e+06	571.65	1.14907e+06	571.65	967068	571.65	760625
571.8	2.59348e+06	571.8	2.35983e+06	571.8	2.19558e+06	571.8	2.02181e+06	571.8	1.8204e+06	571.8	1.65193e+06	571.8	1.46263e+06	571.8	1.28827e+06	571.8	1.13955e+06	571.8	957188	571.8	760373
571.95	2.59854e+06	571.95	2.36819e+06	571.95	2.1996e+06	571.95	2.02111e+06	571.95	1.8291e+06	571.95	1.66681e+06	571.95	1.4691e+06	571.95	1.29084e+06	571.95	1.14274e+06	571.95	961603	571.95	764619
572.1	2.59486e+06	572.1	2.35756e+06	572.1	2.1884e+06	572.1	2.00692e+06	572.1	1.82306e+06	572.1	1.65653e+06	572.1	1.45513e+06	572.1	1.27988e+06	572.1	1.12625e+06	572.1	946788	572.1	753113
572.25	2.59145e+06	572.25	2.35032e+06	572.25	2.18559e+06	572.25	2.00249e+06	572.25	1.82163e+06	572.25	1.653e+06	572.25	1.44794e+06	572.25	1.27327e+06	572.25	1.1231e+06	572.25	942776	572.25	749788
572.4	2.59381e+06	572.4	2.35209e+06	572.4	2.18515e+06	572.4	2.00614e+06	572.4	1.82117e+06	572.4	1.65634e+06	572.4	1.44649e+06	572.4	1.27118e+06	572.4	1.12481e+06	572.4	940726	572.4	747748
572.55	2.59749e+06	572.55	2.35641e+06	572.55	2.18668e+06	572.55	2.00838e+06	572.55	1.81787e+06	572.55	1.65158e+06	572.55	1.43982e+06	572.55	1.27238e+06	572.55	1.11838e+06	572.55	937954	572.55	747544
572.7	2.59366e+06	572.7	2.35551e+06	572.7	2.18061e+06	572.7	2.00091e+06	572.7	1.81447e+06	572.7	1.63955e+06	572.7	1.43347e+06	572.7	1.27238e+06	572.7	1.11054e+06	572.7	934645	572.7	743171
572.85	2.58815e+06	572.85	2.35246e+06	572.85	2.17797e+06	572.85	1.99746e+06	572.85	1.81616e+06	572.85	1.63819e+06	572.85	1.43624e+06	572.85	1.27098e+06	572.85	1.11805e+06	572.85	938689	572.85	740228
573	2.59089e+06	573	2.35514e+06	573	2.18238e+06	573	1.99534e+06	573	1.82264e+06	573	1.64437e+06	573	1.44087e+06	573	1.27461e+06	573	1.12976e+06	573	947162	573	740930
573.15	2.59372e+06	573.15	2.36113e+06	573.15	2.18862e+06	573.15	2.00153e+06	573.15	1.82734e+06	573.15	1.65136e+06	573.15	1.44219e+06	573.15	1.28204e+06	573.15	1.13457e+06	573.15	949263	573.15	746642
573.3	2.59066e+06	573.3	2.35735e+06	573.3	2.18763e+06	573.3	2.00065e+06	573.3	1.82486e+06	573.3	1.65779e+06	573.3	1.43949e+06	573.3	1.28401e+06	573.3	1.13544e+06	573.3	946370	573.3	758729
573.45	2.59384e+06	573.45	2.36251e+06	573.45	2.19126e+06	573.45	2.00818e+06	573.45	1.82829e+06	573.45	1.66615e+06	573.45	1.44441e+06	573.45	1.28927e+06	573.45	1.14221e+06	573.45	954129	573.45	763075
573.6	2.59148e+06	573.6	2.3545e+06	573.6	2.18436e+06	573.6	2.00323e+06	573.6	1.82317e+06	573.6	1.6581e+06	573.6	1.4383e+06	573.6	1.28065e+06	573.6	1.13714e+06	573.6	942816	573.6	756043
573.75	2.58917e+06	573.75	2.34966e+06	573.75	2.18601e+06	573.75	1.99998e+06	573.75	1.82183e+06	573.75	1.65428e+06	573.75	1.44342e+06	573.75	1.27634e+06	573.75	1.12887e+06	573.75	933599	573.75	751753
573.9	2.59428e+06	573.9	2.35392e+06	573.9	2.18632e+06	573.9	2.00134e+06	573.9	1.82283e+06	573.9	1.65329e+06	573.9	1.4438e+06	573.9	1.27979e+06	573.9	1.1245e+06	573.9	925591	573.9	746498
574.05	2.5966e+06	574.05	2.35857e+06	574.05	2.17951e+06	574.05	1.9946e+06	574.05	1.81617e+06	574.05	1.64693e+06	574.05	1.43683e+06	574.05	1.27923e+06	574.05	1.11972e+06	574.05	919794	574.05	742056
574.2	2.59518e+06	574.2	2.36164e+06	574.2	2.17752e+06	574.2	1.99013e+06	574.2	1.81046e+06	574.2	1.64376e+06	574.2	1.43114e+06	574.2	1.27132e+06	574.2	1.11359e+06	574.2	920419	574.2	743133
574.35	2.59327e+06	574.35	2.35929e+06	574.35	2.17725e+06	574.35	1.98817e+06	574.35	1.81263e+06	574.35	1.64362e+06	574.35	1.42984e+06	574.35	1.26886e+06	574.35	1.11063e+06	574.35	928225	574.35	746614
574.5	2.59323e+06	574.5	2.35327e+06	574.5	2.17813e+06	574.5	1.99396e+06	574.5	1.81793e+06	574.5	1.64345e+06	574.5	1.43495e+06	574.5	1.26983e+06	574.5	1.11023e+06	574.5	929103	574.5	741137
574.65	2.59169e+06	574.65	2.35024e+06	574.65	2.17655e+06	574.65	1.99824e+06	574.65	1.81658e+06	574.65	1.6447e+06	574.65	1.43696e+06	574.65	1.27039e+06	574.65	1.11546e+06	574.65	925173	574.65	737083
574.8	2.59616e+06	574.8	2.36267e+06	574.8	2.18405e+06	574.8	2.00211e+06	574.8	1.82215e+06	574.8	1.64895e+06	574.8	1.44592e+06	574.8	1.27815e+06	574.8	1.12266e+06	574.8	934590	574.8	740569
574.95	2.5963e+06	574.95	2.36443e+06	574.95	2.18694e+06	574.95	2.00046e+06	574.95	1.82072e+06	574.95	1.64977e+06	574.95	1.43825e+06	574.95	1.28023e+06	574.95	1.11851e+06	574.95	928435	574.95	733420
575.1	2.59054e+06	575.1	2.35329e+06	575.1	2.18142e+06	575.1	1.98977e+06	575.1	1.81001e+06	575.1	1.64299e+06	575.1	1.4323e+06	575.1	1.27098e+06	575.1	1.11289e+06	575.1	913044	575.1	725241
575.25	2.5897e+06	575.25	2.34797e+06	575.25	2.17889e+06	575.25	1.98622e+06	575.25	1.80674e+06	575.25	1.64299e+06	575.25	1.43415e+06	575.25	1.26943e+06	575.25	1.11302e+06	575.25	910737	575.25	723350
575.4	2.59265e+06	575.4	2.35337e+06	575.4	2.18159e+06	575.4	1.99143e+06	575.4	1.81192e+06	575.4	1.64882e+06	575.4	1.43617e+06	575.4	1.26857e+06	575.4	1.11324e+06	575.4	920731	575.4	723412
575.55	2.5928e+06	575.55	2.35137e+06	575.55	2.18144e+06	575.55	1.98866e+06	575.55	1.80843e+06	575.55	1.64397e+06	575.55	1.43226e+06	575.55	1.26039e+06	575.55	1.11009e+06	575.55	915960	575.55	717217
575.7	2.59006e+06	575.7	2.34465e+06	575.7	2.17436e+06	575.7	1.98703e+06	575.7	1.79902e+06	575.7	1.63393e+06	575.7	1.4277e+06	575.7	1.25167e+06	575.7	1.10833e+06	575.7	914864	575.7	716461
575.85	2.58959e+06	575.85	2.34542e+06	575.85	2.17119e+06	575.85	1.9925e+06	575.85	1.79518e+06	575.85	1.63004e+06	575.85	1.42996e+06	575.85	1.25548e+06	575.85	1.1067e+06	575.85	919713	575.85	725696
576	2.59134e+06	576	2.34924e+06	576	2.17276e+06	576	1.99828e+06	576	1.79865e+06	576	1.63393e+06	576	1.43134e+06	576	1.2615e+06	576	1.10776e+06	576	923081	576	732667
576.15	2.5927e+06	576.15	2.34551e+06	576.15	2.17106e+06	576.15	1.9964e+06	576.15	1.79979e+06	576.15	1.63031e+06	576.15	1.42918e+06	576.15	1.26074e+06	576.15	1.10824e+06	576.15	917478	576.15	728966
576.3	2.58718e+06	576.3	2.34281e+06	576.3	2.16797e+06	576.3	1.98754e+06	576.3	1.79882e+06	576.3	1.62678e+06	576.3	1.42637e+06	576.3	1.2539e+06	576.3	1.09995e+06	576.3	905045	576.3	723757
576.45	2.59103e+06	576.45	2.34961e+06	576.45	2.17436e+06	576.45	1.98579e+06	576.45	1.80316e+06	576.45	1.63713e+06	576.45	1.42967e+06	576.45	1.25465e+06	576.45	1.1037e+06	576.45	912892	576.45	733215
576.6	2.59773e+06	576.6	2.35691e+06	576.6	2.17865e+06	576.6	1.98639e+06	576.6	1.81034e+06	576.6	1.64863e+06	576.6	1.43219e+06	576.6	1.26071e+06	576.6	1.10691e+06	576.6	926639	576.6	740474
576.75	2.60285e+06	576.75	2.36251e+06	576.75	2.18044e+06	576.75	1.99031e+06	576.75	1.81503e+06	576.75	1.65456e+06	576.75	1.43548e+06	576.75	1.26319e+06	576.75	1.10979e+06	576.75	935464	576.75	742619
576.9	2.60114e+06	576.9	2.36082e+06	576.9	2.17854e+06	576.9	1.99148e+06	576.9	1.81196e+06	576.9	1.64905e+06	576.9	1.43484e+06	576.9	1.26172e+06	576.9	1.1117e+06	576.9	930422	576.9	745337
577.05	2.59607e+06	577.05	2.35295e+06	577.05	2.17631e+06	577.05	1.99198e+06	577.05	1.81008e+06	577.05	1.63903e+06	577.05	1.42974e+06	577.05	1.26377e+06	577.05	1.11109e+06	577.05	916474	577.05	741688
577.2	2.59362e+06	577.2	2.34876e+06	577.2	2.16848e+06	577.2	1.98586e+06	577.2	1.80607e+06	577.2	1.62791e+06	577.2	1.41965e+06	577.2	1.26433e+06	577.2	1.10296e+06	577.2	906387	577.2	734121
577.35	2.5952e+06	577.35	2.35042e+06	577.35	2.16228e+06	577.35	1.98561e+06	577.35	1.80402e+06	577.35	1.62546e+06	577.35	1.41882e+06	577.35	1.26403e+06	577.35	1.09446e+06	577.35	908083	577.35	730723
577.5	2.59231e+06	577.5	2.34174e+06	577.5	2.15548e+06	577.5	1.97823e+06	577.5	1.79524e+06	577.5	1.61715e+06	577.5	1.41327e+06	577.5	1.25455e+06	577.5	1.09152e+06	577.5	904258	577.5	721427
577.65	2.59431e+06	577.65	2.34386e+06	577.65	2.16281e+06	577.65	1.98156e+06	577.65	1.80146e+06	577.65	1.62307e+06	577.65	1.42319e+06	577.65	1.25892e+06	577.65	1.09698e+06	577.65	910546	577.65	722217
577.8	2.5967e+06	577.8	2.34316e+06	577.8	2.16765e+06	577.8	1.98303e+06	577.8	1.80202e+06	577.8	1.6239e+06	577.8	1.41841e+06	577.8	1.26185e+06	577.8	1.0944e+06	577.8	909819	577.8	717481
577.95	2.59022e+06	577.95	2.33991e+06	577.95	2.16568e+06	577.95	1.98046e+06	577.95	1.79722e+06	577.95	1.62477e+06	577.95	1.41396e+06	577.95	1.25909e+06	577.95	1.09493e+06	577.95	909809	577.95	710898
578.1	2.58902e+06	578.1	2.34021e+06	578.1	2.16179e+06	578.1	1.98258e+06	578.1	1.79122e+06	578.1	1.62226e+06	578.1	1.41038e+06	578.1	1.25468e+06	578.1	1.08791e+06	578.1	902623	578.1	703039
578.25	2.58393e+06	578.25	2.33244e+06	578.25	2.15759e+06	578.25	1.98268e+06	578.25	1.78303e+06	578.25	1.61262e+06	578.25	1.40066e+06	578.25	1.24355e+06	578.25	1.07835e+06	578.25	885759	578.25	699049
578.4	2.57761e+06	578.4	2.32653e+06	578.4	2.15813e+06	578.4	1.98001e+06	578.4	1.78064e+06	578.4	1.6078e+06	578.4	1.39693e+06	578.4	1.23288e+06	578.4	1.07199e+06	578.4	882480	578.4	696509
578.55	2.58165e+06	578.55	2.32939e+06	578.55	2.15794e+06	578.55	1.98293e+06	578.55	1.78667e+06	578.55	1.61345e+06	578.55	1.39661e+06	578.55	1.23571e+06	578.55	1.07283e+06	578.55	885858	578.55	704599
578.7	2.58357e+06	578.7	2.33506e+06	578.7	2.16118e+06	578.7	1.9814e+06	578.7	1.79137e+06	578.7	1.61723e+06	578.7	1.39874e+06	578.7	1.23324e+06	578.7	1.07152e+06	578.7	890768	578.7	706248
578.85	2.57779e+06	578.85	2.33182e+06	578.85	2.15264e+06	578.85	1.96919e+06	578.85	1.78067e+06	578.85	1.60916e+06	578.85	1.38816e+06	578.85	1.2225e+06	578.85	1.06665e+06	578.85	880131	578.85	700363
579	2.58635e+06	579	2.33749e+06	579	2.16677e+06	579	1.98151e+06	579	1.78843e+06	579	1.61717e+06	579	1.39884e+06	579	1.23184e+06	579	1.08177e+06	579	891091	579	712683
579.15	2.58982e+06	579.15	2.33677e+06	579.15	2.16372e+06	579.15	1.98059e+06	579.15	1.79255e+06	579.15	1.61395e+06	579.15	1.39604e+06	579.15	1.22927e+06	579.15	1.08093e+06	579.15	891473	579.15	713903
579.3	2.58557e+06	579.3	2.33535e+06	579.3	2.15577e+06	579.3	1.96989e+06	579.3	1.78845e+06	579.3	1.61087e+06	579.3	1.39459e+06	579.3	1.22882e+06	579.3	1.07382e+06	579.3	893411	579.3	716770
579.45	2.58594e+06	579.45	2.33793e+06	579.45	2.15302e+06	579.45	1.97029e+06	579.45	1.78951e+06	579.45	1.61527e+06	579.45	1.39553e+06	579.45	1.22958e+06	579.45	1.07387e+06	579.45	896986	579.45	709271
579.6	2.58431e+06	579.6	2.33703e+06	579.6	2.14918e+06	579.6	1.96598e+06	579.6	1.78397e+06	579.6	1.61832e+06	579.6	1.39868e+06	579.6	1.23218e+06	579.6	1.07402e+06	579.6	891495	579.6	702376
579.75	2.58835e+06	579.75	2.34265e+06	579.75	2.15566e+06	579.75	1.9737e+06	579.75	1.79136e+06	579.75	1.62535e+06	579.75	1.40971e+06	579.75	1.24199e+06	579.75	1.07909e+06	579.75	898980	579.75	705243
579.9	2.59204e+06	579.9	2.34773e+06	579.9	2.16204e+06	579.9	1.97692e+06	579.9	1.79831e+06	579.9	1.6288e+06	579.9	1.40822e+06	579.9	1.24682e+06	579.9	1.08229e+06	579.9	904261	579.9	711388
580.05	2.59473e+06	580.05	2.35206e+06	580.05	2.17326e+06	580.05	1.98645e+06	580.05	1.80357e+06	580.05	1.63345e+06	580.05	1.41149e+06	580.05	1.24966e+06	580.05	1.09122e+06	580.05	913545	580.05	712979
580.2	2.58645e+06	580.2	2.33733e+06	580.2	2.16164e+06	580.2	1.97396e+06	580.2	1.78654e+06	580.2	1.62034e+06	580.2	1.39772e+06	580.2	1.23543e+06	580.2	1.07251e+06	580.2	892197	580.2	693592
580.35	2.58172e+06	580.35	2.33383e+06	580.35	2.15345e+06	580.35	1.96762e+06	580.35	1.78264e+06	580.35	1.61016e+06	580.35	1.39251e+06	580.35	1.22725e+06	580.35	1.06618e+06	580.35	885949	580.35	687445
580.5	2.58359e+06	580.5	2.32948e+06	580.5	2.1508e+06	580.5	1.96217e+06	580.5	1.77778e+06	580.5	1.60771e+06	580.5	1.38847e+06	580.5	1.22563e+06	580.5	1.06958e+06	580.5	878231	580.5	689850
580.65	2.58507e+06	580.65	2.32825e+06	580.65	2.1476e+06	580.65	1.96258e+06	580.65	1.77517e+06	580.65	1.61069e+06	580.65	1.38658e+06	580.65	1.22646e+06	580.65	1.07141e+06	580.65	876131	580.65	691039
580.8	2.58769e+06	580.8	2.33033e+06	580.8	2.1479e+06	580.8	1.96277e+06	580.8	1.77626e+06	580.8	1.6136e+06	580.8	1.39325e+06	580.8	1.22774e+06	580.8	1.07499e+06	580.8	877344	580.8	691804
580.95	2.5894e+06	580.95	2.3356e+06	580.95	2.15542e+06	580.95	1.96948e+06	580.95	1.77893e+06	580.95	1.61602e+06	580.95	1.40254e+06	580.95	1.23188e+06	580.95	1.08275e+06	580.95	881558	580.95	699922
581.1	2.59084e+06	581.1	2.33727e+06	581.1	2.16456e+06	581.1	1.97124e+06	581.1	1.78378e+06	581.1	1.61291e+06	581.1	1.40429e+06	581.1	1.23392e+06	581.1	1.0815e+06	581.1	882549	581.1	694764
581.25	2.59195e+06	581.25	2.3382e+06	581.25	2.15984e+06	581.25	1.97287e+06	581.25	1.79029e+06	581.25	1.6117e+06	581.25	1.40376e+06	581.25	1.23385e+06	581.25	1.07508e+06	581.25	877110	581.25	690887
581.4	2.5862e+06	581.4	2.32924e+06	581.4	2.15008e+06	581.4	1.96766e+06	581.4	1.78779e+06	581.4	1.60275e+06	581.4	1.39635e+06	581.4	1.22111e+06	581.4	1.06907e+06	581.4	869322	581.4	682273
581.55	2.57954e+06	581.55	2.32291e+06	581.55	2.14582e+06	581.55	1.96101e+06	581.55	1.77557e+06	581.55	1.59876e+06	581.55	1.39184e+06	581.55	1.21382e+06	581.55	1.06492e+06	581.55	864736	581.55	677640
581.7	2.58374e+06	581.7	2.32798e+06	581.7	2.14857e+06	581.7	1.96189e+06	581.7	1.77476e+06	581.7	1.60248e+06	581.7	1.39729e+06	581.7	1.21916e+06	581.7	1.0648e+06	581.7	864075	581.7	680449
581.85	2.58382e+06	581.85	2.32415e+06	581.85	2.14226e+06	581.85	1.95602e+06	581.85	1.77086e+06	581.85	1.5981e+06	581.85	1.389e+06	581.85	1.22127e+06	581.85	1.05741e+06	581.85	860750	581.85	684298
582	2.58515e+06	582	2.32432e+06	582	2.1489e+06	582	1.96425e+06	582	1.77504e+06	582	1.59984e+06	582	1.3937e+06	582	1.22482e+06	582	1.06053e+06	582	868513	582	687783
582.15	2.58226e+06	582.15	2.31489e+06	582.15	2.14043e+06	582.15	1.95762e+06	582.15	1.76583e+06	582.15	1.59204e+06	582.15	1.37704e+06	582.15	1.2179e+06	582.15	1.04745e+06	582.15	860547	582.15	675102
582.3	2.58093e+06	582.3	2.31218e+06	582.3	2.13538e+06	582.3	1.95068e+06	582.3	1.76394e+06	582.3	1.5955e+06	582.3	1.37374e+06	582.3	1.22026e+06	582.3	1.0478e+06	582.3	865434	582.3	673809
582.45	2.58607e+06	582.45	2.31785e+06	582.45	2.14099e+06	582.45	1.95499e+06	582.45	1.76904e+06	582.45	1.60276e+06	582.45	1.37711e+06	582.45	1.22586e+06	582.45	1.05367e+06	582.45	871549	582.45	670791
582.6	2.58374e+06	582.6	2.3172e+06	582.6	2.13586e+06	582.6	1.95647e+06	582.6	1.76768e+06	582.6	1.59958e+06	582.6	1.37163e+06	582.6	1.2185e+06	582.6	1.05039e+06	582.6	862557	582.6	668412
582.75	2.58449e+06	582.75	2.32055e+06	582.75	2.13307e+06	582.75	1.95625e+06	582.75	1.77019e+06	582.75	1.59841e+06	582.75	1.37413e+06	582.75	1.22582e+06	582.75	1.05015e+06	582.75	862495	582.75	669011
582.9	2.5821e+06	582.9	2.31688e+06	582.9	2.13049e+06	582.9	1.9501e+06	582.9	1.77006e+06	582.9	1.59759e+06	582.9	1.37893e+06	582.9	1.22718e+06	582.9	1.05287e+06	582.9	866955	582.9	676509
583.05	2.58513e+06	583.05	2.32426e+06	583.05	2.13463e+06	583.05	1.95076e+06	583.05	1.77418e+06	583.05	1.601e+06	583.05	1.38001e+06	583.05	1.23196e+06	583.05	1.05836e+06	583.05	877513	583.05	684059
583.2	2.58905e+06	583.2	2.33043e+06	583.2	2.14466e+06	583.2	1.95654e+06	583.2	1.77955e+06	583.2	1.60393e+06	583.2	1.38014e+06	583.2	1.23268e+06	583.2	1.05448e+06	583.2	872659	583.2	690666
583.35	2.58285e+06	583.35	2.32397e+06	583.35	2.1423e+06	583.35	1.95519e+06	583.35	1.77365e+06	583.35	1.59824e+06	583.35	1.37239e+06	583.35	1.2227e+06	583.35	1.0493e+06	583.35	859856	583.35	687834
583.5	2.58128e+06	583.5	2.32025e+06	583.5	2.13957e+06	583.5	1.95408e+06	583.5	1.76895e+06	583.5	1.5988e+06	583.5	1.37037e+06	583.5	1.21255e+06	583.5	1.05671e+06	583.5	861212	583.5	681942
583.65	2.58002e+06	583.65	2.31671e+06	583.65	2.14106e+06	583.65	1.95233e+06	583.65	1.76427e+06	583.65	1.59309e+06	583.65	1.35913e+06	583.65	1.2019e+06	583.65	1.05181e+06	583.65	857495	583.65	664217
583.8	2.57308e+06	583.8	2.30499e+06	583.8	2.12698e+06	583.8	1.93998e+06	583.8	1.75544e+06	583.8	1.58156e+06	583.8	1.34905e+06	583.8	1.19278e+06	583.8	1.03703e+06	583.8	842361	583.8	652764
583.95	2.57128e+06	583.95	2.30368e+06	583.95	2.12275e+06	583.95	1.93654e+06	583.95	1.75544e+06	583.95	1.58437e+06	583.95	1.35074e+06	583.95	1.19285e+06	583.95	1.03102e+06	583.95	835717	583.95	650001
584.1	2.57561e+06	584.1	2.31418e+06	584.1	2.12953e+06	584.1	1.93817e+06	584.1	1.75634e+06	584.1	1.58868e+06	584.1	1.35519e+06	584.1	1.19806e+06	584.1	1.03967e+06	584.1	841147	584.1	654217
584.25	2.58448e+06	584.25	2.31602e+06	584.25	2.14058e+06	584.25	1.94084e+06	584.25	1.76075e+06	584.25	1.59504e+06	584.25	1.36472e+06	584.25	1.2026e+06	584.25	1.04752e+06	584.25	848539	584.25	654451
584.4	2.58767e+06	584.4	2.31811e+06	584.4	2.14629e+06	584.4	1.94466e+06	584.4	1.76192e+06	584.4	1.5955e+06	584.4	1.36298e+06	584.4	1.2052e+06	584.4	1.04928e+06	584.4	855729	584.4	653408
584.55	2.58805e+06	584.55	2.31724e+06	584.55	2.14592e+06	584.55	1.94696e+06	584.55	1.76178e+06	584.55	1.59084e+06	584.55	1.36734e+06	584.55	1.20207e+06	584.55	1.04528e+06	584.55	860380	584.55	651481
584.7	2.58457e+06	584.7	2.30934e+06	584.7	2.1373e+06	584.7	1.94176e+06	584.7	1.75802e+06	584.7	1.58649e+06	584.7	1.36594e+06	584.7	1.19387e+06	584.7	1.0376e+06	584.7	856851	584.7	644266
584.85	2.58016e+06	584.85	2.30247e+06	584.85	2.12714e+06	584.85	1.93472e+06	584.85	1.74663e+06	584.85	1.58312e+06	584.85	1.36332e+06	584.85	1.18724e+06	584.85	1.03061e+06	584.85	845086	584.85	640790
585	2.58363e+06	585	2.31062e+06	585	2.12519e+06	585	1.93844e+06	585	1.7468e+06	585	1.5877e+06	585	1.36564e+06	585	1.19723e+06	585	1.03599e+06	585	846883	585	651903
585.15	2.58424e+06	585.15	2.31241e+06	585.15	2.12381e+06	585.15	1.93752e+06	585.15	1.75004e+06	585.15	1.59051e+06	585.15	1.36663e+06	585.15	1.1992e+06	585.15	1.03449e+06	585.15	845199	585.15	656591
585.3	2.58197e+06	585.3	2.31064e+06	585.3	2.12872e+06	585.3	1.93404e+06	585.3	1.75353e+06	585.3	1.59122e+06	585.3	1.36002e+06	585.3	1.20015e+06	585.3	1.02842e+06	585.3	843589	585.3	655310
585.45	2.58628e+06	585.45	2.3127e+06	585.45	2.13694e+06	585.45	1.93744e+06	585.45	1.75916e+06	585.45	1.59261e+06	585.45	1.35782e+06	585.45	1.20246e+06	585.45	1.03226e+06	585.45	842672	585.45	656699
585.6	2.59223e+06	585.6	2.31019e+06	585.6	2.13328e+06	585.6	1.94017e+06	585.6	1.76091e+06	585.6	1.59105e+06	585.6	1.35665e+06	585.6	1.19794e+06	585.6	1.03105e+06	585.6	838152	585.6	656377
585.75	2.58509e+06	585.75	2.30193e+06	585.75	2.1176e+06	585.75	1.93126e+06	585.75	1.74944e+06	585.75	1.57997e+06	585.75	1.34257e+06	585.75	1.18786e+06	585.75	1.02362e+06	585.75	823578	585.75	649449
585.9	2.57929e+06	585.9	2.30396e+06	585.9	2.11366e+06	585.9	1.93143e+06	585.9	1.74689e+06	585.9	1.57901e+06	585.9	1.34638e+06	585.9	1.19412e+06	585.9	1.02974e+06	585.9	822980	585.9	648901
586.05	2.58077e+06	586.05	2.31249e+06	586.05	2.11562e+06	586.05	1.93851e+06	586.05	1.75474e+06	586.05	1.58165e+06	586.05	1.34939e+06	586.05	1.20007e+06	586.05	1.03366e+06	586.05	819095	586.05	653553
586.2	2.58321e+06	586.2	2.31328e+06	586.2	2.11642e+06	586.2	1.94368e+06	586.2	1.75657e+06	586.2	1.58188e+06	586.2	1.34387e+06	586.2	1.19626e+06	586.2	1.02958e+06	586.2	819103	586.2	655339
586.35	2.58178e+06	586.35	2.30651e+06	586.35	2.11489e+06	586.35	1.9418e+06	586.35	1.74901e+06	586.35	1.57984e+06	586.35	1.34197e+06	586.35	1.19437e+06	586.35	1.02707e+06	586.35	818662	586.35	651302
586.5	2.58105e+06	586.5	2.30517e+06	586.5	2.12156e+06	586.5	1.94435e+06	586.5	1.74628e+06	586.5	1.5841e+06	586.5	1.35124e+06	586.5	1.19228e+06	586.5	1.02752e+06	586.5	825569	586.5	652106
586.65	2.58105e+06	586.65	2.30332e+06	586.65	2.12052e+06	586.65	1.9405e+06	586.65	1.74435e+06	586.65	1.57712e+06	586.65	1.34727e+06	586.65	1.18593e+06	586.65	1.02133e+06	586.65	827906	586.65	648239
586.8	2.58512e+06	586.8	2.31266e+06	586.8	2.12679e+06	586.8	1.94394e+06	586.8	1.746e+06	586.8	1.57959e+06	586.8	1.35767e+06	586.8	1.18444e+06	586.8	1.02688e+06	586.8	842738	586.8	651809
586.95	2.58345e+06	586.95	2.30835e+06	586.95	2.12317e+06	586.95	1.94171e+06	586.95	1.73958e+06	586.95	1.57401e+06	586.95	1.35022e+06	586.95	1.18112e+06	586.95	1.0233e+06	586.95	839431	586.95	640969
587.1	2.57818e+06	587.1	2.30204e+06	587.1	2.11705e+06	587.1	1.93899e+06	587.1	1.73759e+06	587.1	1.56925e+06	587.1	1.34545e+06	587.1	1.1767e+06	587.1	1.0193e+06	587.1	834813	587.1	636102
587.25	2.5787e+06	587.25	2.29678e+06	587.25	2.11725e+06	587.25	1.93645e+06	587.25	1.7354e+06	587.25	1.57012e+06	587.25	1.34376e+06	587.25	1.17515e+06	587.25	1.01632e+06	587.25	825798	587.25	637478
587.4	2.57924e+06	587.4	2.29895e+06	587.4	2.11823e+06	587.4	1.93484e+06	587.4	1.73784e+06	587.4	1.57382e+06	587.4	1.34414e+06	587.4	1.17815e+06	587.4	1.01801e+06	587.4	815814	587.4	634566
587.55	2.5756e+06	587.55	2.30008e+06	587.55	2.11901e+06	587.55	1.92986e+06	587.55	1.73828e+06	587.55	1.57136e+06	587.55	1.34241e+06	587.55	1.17856e+06	587.55	1.02164e+06	587.55	810257	587.55	634942
587.7	2.57244e+06	587.7	2.30258e+06	587.7	2.11957e+06	587.7	1.92978e+06	587.7	1.73986e+06	587.7	1.5729e+06	587.7	1.3461e+06	587.7	1.1818e+06	587.7	1.02043e+06	587.7	810609	587.7	636685
587.85	2.57524e+06	587.85	2.30913e+06	587.85	2.11818e+06	587.85	1.93011e+06	587.85	1.74217e+06	587.85	1.57427e+06	587.85	1.35092e+06	587.85	1.18608e+06	587.85	1.01819e+06	587.85	814018	587.85	639183
588	2.58269e+06	588	2.31348e+06	588	2.11817e+06	588	1.93015e+06	588	1.74717e+06	588	1.57737e+06	588	1.35924e+06	588	1.19134e+06	588	1.02194e+06	588	820565	588	637302
588.15	2.58273e+06	588.15	2.31054e+06	588.15	2.11817e+06	588.15	1.92715e+06	588.15	1.73937e+06	588.15	1.57373e+06	588.15	1.35309e+06	588.15	1.18375e+06	588.15	1.0141e+06	588.15	818273	588.15	630595
588.3	2.57894e+06	588.3	2.30671e+06	588.3	2.1159e+06	588.3	1.92066e+06	588.3	1.73445e+06	588.3	1.56911e+06	588.3	1.343e+06	588.3	1.17865e+06	588.3	1.0046e+06	588.3	812095	588.3	628556
588.45	2.58328e+06	588.45	2.31418e+06	588.45	2.12146e+06	588.45	1.92644e+06	588.45	1.74176e+06	588.45	1.5766e+06	588.45	1.3447e+06	588.45	1.18023e+06	588.45	1.00914e+06	588.45	816877	588.45	630864
588.6	2.58202e+06	588.6	2.31119e+06	588.6	2.11625e+06	588.6	1.92417e+06	588.6	1.7437e+06	588.6	1.57397e+06	588.6	1.33939e+06	588.6	1.17578e+06	588.6	1.00172e+06	588.6	805927	588.6	623457
588.75	2.57711e+06	588.75	2.3019e+06	588.75	2.11016e+06	588.75	1.91955e+06	588.75	1.74223e+06	588.75	1.57068e+06	588.75	1.33449e+06	588.75	1.16652e+06	588.75	1.00299e+06	588.75	802993	588.75	622720
588.9	2.57327e+06	588.9	2.29614e+06	588.9	2.10957e+06	588.9	1.9136e+06	588.9	1.74028e+06	588.9	1.57016e+06	588.9	1.3254e+06	588.9	1.16005e+06	588.9	1.00234e+06	588.9	803446	588.9	623781
589.05	2.57788e+06	589.05	2.30073e+06	589.05	2.11391e+06	589.05	1.91928e+06	589.05	1.74361e+06	589.05	1.57571e+06	589.05	1.3305e+06	589.05	1.16483e+06	589.05	1.00755e+06	589.05	806606	589.05	622348
589.2	2.57975e+06	589.2	2.30188e+06	589.2	2.11396e+06	589.2	1.92348e+06	589.2	1.74031e+06	589.2	1.5705e+06	589.2	1.33163e+06	589.2	1.16353e+06	589.2	1.00742e+06	589.2	806328	589.2	621408
589.35	2.58336e+06	589.35	2.30472e+06	589.35	2.11962e+06	589.35	1.93106e+06	589.35	1.74665e+06	589.35	1.57084e+06	589.35	1.33822e+06	589.35	1.17206e+06	589.35	1.01451e+06	589.35	811957	589.35	623568
589.5	2.58244e+06	589.5	2.30408e+06	589.5	2.11801e+06	589.5	1.92835e+06	589.5	1.74968e+06	589.5	1.56493e+06	589.5	1.33722e+06	589.5	1.17058e+06	589.5	1.0127e+06	589.5	808854	589.5	613666
589.65	2.57917e+06	589.65	2.30041e+06	589.65	2.1106e+06	589.65	1.92194e+06	589.65	1.74618e+06	589.65	1.55699e+06	589.65	1.3346e+06	589.65	1.16683e+06	589.65	1.0032e+06	589.65	806342	589.65	604736
589.8	2.57618e+06	589.8	2.29359e+06	589.8	2.10448e+06	589.8	1.91243e+06	589.8	1.73722e+06	589.8	1.55151e+06	589.8	1.32929e+06	589.8	1.16219e+06	589.8	997178	589.8	800897	589.8	598356
589.95	2.57716e+06	589.95	2.29251e+06	589.95	2.10285e+06	589.95	1.91175e+06	589.95	1.73577e+06	589.95	1.55218e+06	589.95	1.32861e+06	589.95	1.16235e+06	589.95	997651	589.95	806212	589.95	601788
590.1	2.58016e+06	590.1	2.2958e+06	590.1	2.10271e+06	590.1	1.91649e+06	590.1	1.7361e+06	590.1	1.55677e+06	590.1	1.32909e+06	590.1	1.16359e+06	590.1	1.00451e+06	590.1	812917	590.1	610539
590.25	2.57815e+06	590.25	2.29795e+06	590.25	2.10365e+06	590.25	1.91643e+06	590.25	1.73539e+06	590.25	1.55915e+06	590.25	1.32613e+06	590.25	1.16375e+06	590.25	1.00639e+06	590.25	808948	590.25	615450
590.4	2.5773e+06	590.4	2.29854e+06	590.4	2.10577e+06	590.4	1.918e+06	590.4	1.73803e+06	590.4	1.56276e+06	590.4	1.33041e+06	590.4	1.16723e+06	590.4	1.0168e+06	590.4	810285	590.4	617479
590.55	2.58103e+06	590.55	2.30182e+06	590.55	2.11108e+06	590.55	1.91936e+06	590.55	1.74198e+06	590.55	1.56536e+06	590.55	1.33687e+06	590.55	1.16721e+06	590.55	1.02145e+06	590.55	807178	590.55	615702
590.7	2.58026e+06	590.7	2.30082e+06	590.7	2.10667e+06	590.7	1.9155e+06	590.7	1.74042e+06	590.7	1.56159e+06	590.7	1.33614e+06	590.7	1.16178e+06	590.7	1.00891e+06	590.7	805050	590.7	616103
590.85	2.5774e+06	590.85	2.29747e+06	590.85	2.1039e+06	590.85	1.91215e+06	590.85	1.73347e+06	590.85	1.55982e+06	590.85	1.32878e+06	590.85	1.15529e+06	590.85	991872	590.85	802253	590.85	607634
591	2.5749e+06	591	2.29298e+06	591	2.0981e+06	591	1.90786e+06	591	1.7237e+06	591	1.5552e+06	591	1.3165e+06	591	1.14839e+06	591	980522	591	790099	591	601024
591.15	2.57602e+06	591.15	2.2941e+06	591.15	2.09906e+06	591.15	1.91165e+06	591.15	1.72735e+06	591.15	1.55573e+06	591.15	1.32174e+06	591.15	1.14949e+06	591.15	988654	591.15	795016	591.15	611458
591.3	2.58056e+06	591.3	2.30302e+06	591.3	2.10503e+06	591.3	1.91993e+06	591.3	1.7352e+06	591.3	1.55691e+06	591.3	1.33132e+06	591.3	1.15532e+06	591.3	995785	591.3	807226	591.3	616987
591.45	2.58401e+06	591.45	2.30282e+06	591.45	2.1112e+06	591.45	1.92813e+06	591.45	1.73665e+06	591.45	1.55767e+06	591.45	1.33e+06	591.45	1.16009e+06	591.45	997505	591.45	806400	591.45	612339
591.6	2.57925e+06	591.6	2.29439e+06	591.6	2.10568e+06	591.6	1.92508e+06	591.6	1.73408e+06	591.6	1.55412e+06	591.6	1.3262e+06	591.6	1.15779e+06	591.6	992842	591.6	805517	591.6	610653
591.75	2.57982e+06	591.75	2.29451e+06	591.75	2.09915e+06	591.75	1.92062e+06	591.75	1.73249e+06	591.75	1.55475e+06	591.75	1.32427e+06	591.75	1.15708e+06	591.75	986967	591.75	806917	591.75	614812
591.9	2.57929e+06	591.9	2.29613e+06	591.9	2.0977e+06	591.9	1.9195e+06	591.9	1.73418e+06	591.9	1.5526e+06	591.9	1.32192e+06	591.9	1.15433e+06	591.9	984539	591.9	799803	591.9	618706
592.05	2.58095e+06	592.05	2.29664e+06	592.05	2.10033e+06	592.05	1.92174e+06	592.05	1.73645e+06	592.05	1.5545e+06	592.05	1.32732e+06	592.05	1.15923e+06	592.05	994829	592.05	795325	592.05	616992
592.2	2.58442e+06	592.2	2.30088e+06	592.2	2.10542e+06	592.2	1.92213e+06	592.2	1.73967e+06	592.2	1.55663e+06	592.2	1.33215e+06	592.2	1.16706e+06	592.2	1.00063e+06	592.2	805111	592.2	622621
592.35	2.58191e+06	592.35	2.30119e+06	592.35	2.10485e+06	592.35	1.91958e+06	592.35	1.73894e+06	592.35	1.55025e+06	592.35	1.33022e+06	592.35	1.16358e+06	592.35	1.00215e+06	592.35	809768	592.35	620036
592.5	2.5793e+06	592.5	2.29895e+06	592.5	2.10469e+06	592.5	1.91843e+06	592.5	1.73528e+06	592.5	1.54775e+06	592.5	1.3206e+06	592.5	1.15317e+06	592.5	998707	592.5	815175	592.5	611576
592.65	2.57229e+06	592.65	2.28859e+06	592.65	2.09704e+06	592.65	1.90941e+06	592.65	1.72487e+06	592.65	1.54535e+06	592.65	1.31621e+06	592.65	1.14589e+06	592.65	986955	592.65	804855	592.65	603673
592.8	2.57137e+06	592.8	2.28569e+06	592.8	2.10116e+06	592.8	1.911e+06	592.8	1.72281e+06	592.8	1.55028e+06	592.8	1.32121e+06	592.8	1.15451e+06	592.8	993391	592.8	804640	592.8	604535
592.95	2.57562e+06	592.95	2.28999e+06	592.95	2.10874e+06	592.95	1.91648e+06	592.95	1.72547e+06	592.95	1.55151e+06	592.95	1.32567e+06	592.95	1.16021e+06	592.95	1.00113e+06	592.95	809412	592.95	614163
593.1	2.57615e+06	593.1	2.29059e+06	593.1	2.10894e+06	593.1	1.91712e+06	593.1	1.72666e+06	593.1	1.55375e+06	593.1	1.32542e+06	593.1	1.16273e+06	593.1	1.00075e+06	593.1	813569	593.1	612729
593.25	2.5761e+06	593.25	2.28904e+06	593.25	2.10526e+06	593.25	1.91402e+06	593.25	1.72627e+06	593.25	1.55483e+06	593.25	1.31764e+06	593.25	1.16059e+06	593.25	1.00108e+06	593.25	813843	593.25	604508
593.4	2.5796e+06	593.4	2.29313e+06	593.4	2.10728e+06	593.4	1.91556e+06	593.4	1.73371e+06	593.4	1.55754e+06	593.4	1.32316e+06	593.4	1.15842e+06	593.4	1.01399e+06	593.4	817782	593.4	614436
593.55	2.57803e+06	593.55	2.29115e+06	593.55	2.10446e+06	593.55	1.91015e+06	593.55	1.73339e+06	593.55	1.55631e+06	593.55	1.32044e+06	593.55	1.15206e+06	593.55	1.01074e+06	593.55	813283	593.55	612772
593.7	2.58122e+06	593.7	2.29156e+06	593.7	2.10752e+06	593.7	1.90993e+06	593.7	1.73433e+06	593.7	1.55195e+06	593.7	1.31786e+06	593.7	1.15431e+06	593.7	1.00441e+06	593.7	809775	593.7	607527
593.85	2.58159e+06	593.85	2.28833e+06	593.85	2.10429e+06	593.85	1.90419e+06	593.85	1.72695e+06	593.85	1.54599e+06	593.85	1.31143e+06	593.85	1.1526e+06	593.85	993823	593.85	795248	593.85	600986
594	2.57718e+06	594	2.28492e+06	594	2.09579e+06	594	1.89781e+06	594	1.7187e+06	594	1.54292e+06	594	1.31074e+06	594	1.14944e+06	594	987865	594	790623	594	601606
594.15	2.57853e+06	594.15	2.28726e+06	594.15	2.09518e+06	594.15	1.90169e+06	594.15	1.72206e+06	594.15	1.55015e+06	594.15	1.31828e+06	594.15	1.15277e+06	594.15	990962	594.15	793638	594.15	604127
594.3	2.58096e+06	594.3	2.28526e+06	594.3	2.09908e+06	594.3	1.90962e+06	594.3	1.72418e+06	594.3	1.54861e+06	594.3	1.31614e+06	594.3	1.15065e+06	594.3	992698	594.3	791245	594.3	603485
594.45	2.57598e+06	594.45	2.28149e+06	594.45	2.09415e+06	594.45	1.90818e+06	594.45	1.71909e+06	594.45	1.54033e+06	594.45	1.31305e+06	594.45	1.14643e+06	594.45	989980	594.45	788278	594.45	596961
594.6	2.57613e+06	594.6	2.2854e+06	594.6	2.09376e+06	594.6	1.90877e+06	594.6	1.71725e+06	594.6	1.54233e+06	594.6	1.31759e+06	594.6	1.144e+06	594.6	991898	594.6	791215	594.6	596964
594.75	2.57499e+06	594.75	2.28424e+06	594.75	2.08876e+06	594.75	1.90263e+06	594.75	1.7132e+06	594.75	1.54329e+06	594.75	1.30957e+06	594.75	1.13886e+06	594.75	981224	594.75	778616	594.75	586876
594.9	2.5704e+06	594.9	2.27974e+06	594.9	2.08114e+06	594.9	1.89394e+06	594.9	1.71218e+06	594.9	1.53879e+06	594.9	1.3044e+06	594.9	1.13517e+06	594.9	976724	594.9	773056	594.9	585010
595.05	2.57627e+06	595.05	2.28326e+06	595.05	2.0864e+06	595.05	1.90221e+06	595.05	1.7199e+06	595.05	1.54236e+06	595.05	1.31333e+06	595.05	1.14482e+06	595.05	987488	595.05	776928	595.05	590863
595.2	2.57735e+06	595.2	2.28145e+06	595.2	2.08475e+06	595.2	1.90019e+06	595.2	1.72021e+06	595.2	1.53924e+06	595.2	1.30986e+06	595.2	1.13865e+06	595.2	986626	595.2	768901	595.2	587491
595.35	2.57212e+06	595.35	2.27602e+06	595.35	2.0793e+06	595.35	1.88919e+06	595.35	1.71221e+06	595.35	1.53484e+06	595.35	1.30946e+06	595.35	1.1309e+06	595.35	978579	595.35	761470	595.35	585129
595.5	2.57385e+06	595.5	2.27683e+06	595.5	2.08431e+06	595.5	1.89105e+06	595.5	1.71472e+06	595.5	1.53621e+06	595.5	1.31315e+06	595.5	1.14142e+06	595.5	982730	595.5	770125	595.5	595477
595.65	2.57739e+06	595.65	2.27426e+06	595.65	2.08355e+06	595.65	1.89345e+06	595.65	1.71151e+06	595.65	1.53452e+06	595.65	1.3101e+06	595.65	1.1429e+06	595.65	982131	595.65	767206	595.65	591597
595.8	2.57351e+06	595.8	2.27108e+06	595.8	2.08616e+06	595.8	1.88833e+06	595.8	1.70724e+06	595.8	1.53274e+06	595.8	1.30441e+06	595.8	1.14254e+06	595.8	981899	595.8	767934	595.8	582423
595.95	2.57291e+06	595.95	2.27259e+06	595.95	2.08937e+06	595.95	1.88859e+06	595.95	1.71149e+06	595.95	1.53598e+06	595.95	1.30491e+06	595.95	1.14445e+06	595.95	978446	595.95	777493	595.95	581048
596.1	2.57644e+06	596.1	2.27479e+06	596.1	2.08748e+06	596.1	1.89031e+06	596.1	1.71145e+06	596.1	1.54187e+06	596.1	1.30275e+06	596.1	1.14403e+06	596.1	967880	596.1	779445	596.1	576415
596.25	2.57239e+06	596.25	2.27218e+06	596.25	2.0829e+06	596.25	1.8884e+06	596.25	1.70309e+06	596.25	1.53737e+06	596.25	1.29524e+06	596.25	1.13646e+06	596.25	966090	596.25	770248	596.25	573500
596.4	2.57145e+06	596.4	2.27151e+06	596.4	2.07973e+06	596.4	1.88886e+06	596.4	1.70266e+06	596.4	1.53618e+06	596.4	1.29748e+06	596.4	1.13585e+06	596.4	966569	596.4	771048	596.4	577840
596.55	2.57232e+06	596.55	2.27032e+06	596.55	2.08378e+06	596.55	1.89292e+06	596.55	1.71026e+06	596.55	1.533e+06	596.55	1.29615e+06	596.55	1.13491e+06	596.55	968570	596.55	767240	596.55	579833
596.7	2.57405e+06	596.7	2.2744e+06	596.7	2.08613e+06	596.7	1.89612e+06	596.7	1.71371e+06	596.7	1.52989e+06	596.7	1.29203e+06	596.7	1.13154e+06	596.7	968751	596.7	767885	596.7	582633
596.85	2.57898e+06	596.85	2.27986e+06	596.85	2.09294e+06	596.85	1.90157e+06	596.85	1.71841e+06	596.85	1.52838e+06	596.85	1.29632e+06	596.85	1.1319e+06	596.85	971201	596.85	775977	596.85	589740
597	2.57865e+06	597	2.27837e+06	597	2.08891e+06	597	1.90029e+06	597	1.71314e+06	597	1.53072e+06	597	1.29933e+06	597	1.13586e+06	597	967208	597	777319	597	582365
597.15	2.57391e+06	597.15	2.27179e+06	597.15	2.07969e+06	597.15	1.89835e+06	597.15	1.70691e+06	597.15	1.52651e+06	597.15	1.29863e+06	597.15	1.1327e+06	597.15	961406	597.15	778104	597.15	576285
597.3	2.57297e+06	597.3	2.27078e+06	597.3	2.07832e+06	597.3	1.89411e+06	597.3	1.70584e+06	597.3	1.52783e+06	597.3	1.29499e+06	597.3	1.12746e+06	597.3	962104	597.3	776177	597.3	580765
597.45	2.57484e+06	597.45	2.27209e+06	597.45	2.07943e+06	597.45	1.88889e+06	597.45	1.70748e+06	597.45	1.52787e+06	597.45	1.29783e+06	597.45	1.12592e+06	597.45	970435	597.45	773663	597.45	579467
597.6	2.57233e+06	597.6	2.27284e+06	597.6	2.07715e+06	597.6	1.88228e+06	597.6	1.70253e+06	597.6	1.52475e+06	597.6	1.29451e+06	597.6	1.1285e+06	597.6	968198	597.6	766990	597.6	572657
597.75	2.5729e+06	597.75	2.27892e+06	597.75	2.08085e+06	597.75	1.88465e+06	597.75	1.70128e+06	597.75	1.53004e+06	597.75	1.29502e+06	597.75	1.13144e+06	597.75	969172	597.75	773456	597.75	577810
597.9	2.57824e+06	597.9	2.28713e+06	597.9	2.08393e+06	597.9	1.88964e+06	597.9	1.70576e+06	597.9	1.53702e+06	597.9	1.29683e+06	597.9	1.13172e+06	597.9	971969	597.9	778849	597.9	578119
598.05	2.57593e+06	598.05	2.28491e+06	598.05	2.08388e+06	598.05	1.89199e+06	598.05	1.70553e+06	598.05	1.5378e+06	598.05	1.29857e+06	598.05	1.1337e+06	598.05	971637	598.05	771314	598.05	581049
598.2	2.57621e+06	598.2	2.28022e+06	598.2	2.08383e+06	598.2	1.89165e+06	598.2	1.70667e+06	598.2	1.53625e+06	598.2	1.29481e+06	598.2	1.13278e+06	598.2	967656	598.2	765565	598.2	577099
598.35	2.57956e+06	598.35	2.28362e+06	598.35	2.08612e+06	598.35	1.89844e+06	598.35	1.71106e+06	598.35	1.53732e+06	598.35	1.29469e+06	598.35	1.13731e+06	598.35	967733	598.35	771475	598.35	581814
598.5	2.57453e+06	598.5	2.27728e+06	598.5	2.07892e+06	598.5	1.887e+06	598.5	1.70511e+06	598.5	1.52966e+06	598.5	1.28243e+06	598.5	1.13094e+06	598.5	962363	598.5	768762	598.5	573108
598.65	2.57057e+06	598.65	2.27193e+06	598.65	2.07221e+06	598.65	1.87926e+06	598.65	1.70599e+06	598.65	1.52268e+06	598.65	1.27462e+06	598.65	1.12142e+06	598.65	960903	598.65	770384	598.65	565693
598.8	2.56977e+06	598.8	2.26656e+06	598.8	2.06346e+06	598.8	1.87732e+06	598.8	1.70466e+06	598.8	1.51578e+06	598.8	1.26573e+06	598.8	1.11282e+06	598.8	954545	598.8	759132	598.8	553880
598.95	2.56805e+06	598.95	2.26981e+06	598.95	2.06452e+06	598.95	1.88089e+06	598.95	1.70418e+06	598.95	1.51635e+06	598.95	1.27142e+06	598.95	1.11016e+06	598.95	955113	598.95	748375	598.95	556323
599.1	2.5708e+06	599.1	2.26981e+06	599.1	2.06657e+06	599.1	1.88211e+06	599.1	1.70206e+06	599.1	1.5205e+06	599.1	1.28205e+06	599.1	1.11059e+06	599.1	955856	599.1	744380	599.1	562185
599.25	2.57534e+06	599.25	2.27088e+06	599.25	2.07354e+06	599.25	1.88383e+06	599.25	1.70319e+06	599.25	1.52304e+06	599.25	1.28405e+06	599.25	1.11034e+06	599.25	959925	599.25	751977	599.25	563282
599.4	2.57269e+06	599.4	2.26737e+06	599.4	2.07346e+06	599.4	1.87883e+06	599.4	1.6996e+06	599.4	1.5179e+06	599.4	1.27533e+06	599.4	1.1034e+06	599.4	957278	599.4	751511	599.4	557411
599.55	2.57089e+06	599.55	2.26799e+06	599.55	2.07554e+06	599.55	1.88229e+06	599.55	1.70041e+06	599.55	1.52124e+06	599.55	1.2766e+06	599.55	1.10395e+06	599.55	960390	599.55	760863	599.55	560276
599.7	2.57161e+06	599.7	2.26811e+06	599.7	2.0803e+06	599.7	1.884e+06	599.7	1.70217e+06	599.7	1.52382e+06	599.7	1.27747e+06	599.7	1.10787e+06	599.7	959007	599.7	759925	599.7	559189
599.85	2.56528e+06	599.85	2.26296e+06	599.85	2.07204e+06	599.85	1.87487e+06	599.85	1.69637e+06	599.85	1.51351e+06	599.85	1.26762e+06	599.85	1.10182e+06	599.85	953049	599.85	748049	599.85	549760
600	2.56723e+06	600	2.2684e+06	600	2.06888e+06	600	1.87799e+06	600	1.69982e+06	600	1.51635e+06	600	1.27393e+06	600	1.1024e+06	600	951380	600	744887	600	550905
600.15	2.56948e+06	600.15	2.26395e+06	600.15	2.065e+06	600.15	1.87651e+06	600.15	1.69251e+06	600.15	1.51089e+06	600.15	1.26942e+06	600.15	1.09936e+06	600.15	947438	600.15	735222	600.15	544531
600.3	2.56979e+06	600.3	2.26823e+06	600.3	2.06646e+06	600.3	1.87842e+06	600.3	1.69078e+06	600.3	1.51318e+06	600.3	1.26541e+06	600.3	1.09784e+06	600.3	949933	600.3	733815	600.3	541574
600.45	2.56985e+06	600.45	2.26898e+06	600.45	2.06363e+06	600.45	1.87657e+06	600.45	1.69204e+06	600.45	1.51731e+06	600.45	1.26872e+06	600.45	1.09726e+06	600.45	953974	600.45	737804	600.45	540378
600.6	2.57112e+06	600.6	2.26783e+06	600.6	2.06608e+06	600.6	1.8767e+06	600.6	1.69238e+06	600.6	1.5162e+06	600.6	1.26732e+06	600.6	1.10067e+06	600.6	959491	600.6	738430	600.6	546248
600.75	2.57278e+06	600.75	2.26861e+06	600.75	2.06704e+06	600.75	1.8817e+06	600.75	1.69503e+06	600.75	1.51644e+06	600.75	1.2658e+06	600.75	1.1067e+06	600.75	959418	600.75	730673	600.75	545682
600.9	2.57564e+06	600.9	2.26704e+06	600.9	2.06884e+06	600.9	1.88394e+06	600.9	1.69468e+06	600.9	1.51736e+06	600.9	1.26664e+06	600.9	1.11133e+06	600.9	950600	600.9	731382	600.9	543881
601.05	2.57008e+06	601.05	2.25989e+06	601.05	2.06417e+06	601.05	1.878e+06	601.05	1.68422e+06	601.05	1.50832e+06	601.05	1.25942e+06	601.05	1.10049e+06	601.05	938044	601.05	727680	601.05	540017
601.2	2.57107e+06	601.2	2.25838e+06	601.2	2.06006e+06	601.2	1.87843e+06	601.2	1.68426e+06	601.2	1.50653e+06	601.2	1.26333e+06	601.2	1.09856e+06	601.2	938507	601.2	731522	601.2	540298
601.35	2.57187e+06	601.35	2.25191e+06	601.35	2.05156e+06	601.35	1.87041e+06	601.35	1.68464e+06	601.35	1.50418e+06	601.35	1.2601e+06	601.35	1.09485e+06	601.35	938352	601.35	722150	601.35	536109
601.5	2.57012e+06	601.5	2.25708e+06	601.5	2.0486e+06	601.5	1.86981e+06	601.5	1.68582e+06	601.5	1.50824e+06	601.5	1.26016e+06	601.5	1.09275e+06	601.5	938730	601.5	723202	601.5	541297
601.65	2.56985e+06	601.65	2.26175e+06	601.65	2.05068e+06	601.65	1.87063e+06	601.65	1.68343e+06	601.65	1.50598e+06	601.65	1.25511e+06	601.65	1.08997e+06	601.65	936283	601.65	726398	601.65	543014
601.8	2.5744e+06	601.8	2.26646e+06	601.8	2.06016e+06	601.8	1.87212e+06	601.8	1.68847e+06	601.8	1.50817e+06	601.8	1.26563e+06	601.8	1.0937e+06	601.8	938902	601.8	738573	601.8	545900
601.95	2.57722e+06	601.95	2.27001e+06	601.95	2.06509e+06	601.95	1.87499e+06	601.95	1.69169e+06	601.95	1.51085e+06	601.95	1.27161e+06	601.95	1.09646e+06	601.95	940799	601.95	739949	601.95	544238
602.1	2.5806e+06	602.1	2.27419e+06	602.1	2.0685e+06	602.1	1.8834e+06	602.1	1.69991e+06	602.1	1.51927e+06	602.1	1.26864e+06	602.1	1.10397e+06	602.1	940597	602.1	741708	602.1	546849
602.25	2.57935e+06	602.25	2.26725e+06	602.25	2.06675e+06	602.25	1.87792e+06	602.25	1.69589e+06	602.25	1.51495e+06	602.25	1.25892e+06	602.25	1.10071e+06	602.25	935315	602.25	730651	602.25	541660
602.4	2.57453e+06	602.4	2.25964e+06	602.4	2.06107e+06	602.4	1.86963e+06	602.4	1.68998e+06	602.4	1.50375e+06	602.4	1.25343e+06	602.4	1.09342e+06	602.4	929292	602.4	722960	602.4	535772
602.55	2.5687e+06	602.55	2.25409e+06	602.55	2.05256e+06	602.55	1.86441e+06	602.55	1.68275e+06	602.55	1.49614e+06	602.55	1.25184e+06	602.55	1.08807e+06	602.55	925361	602.55	719104	602.55	534649
602.7	2.56995e+06	602.7	2.25757e+06	602.7	2.05588e+06	602.7	1.8729e+06	602.7	1.68782e+06	602.7	1.50057e+06	602.7	1.26086e+06	602.7	1.09042e+06	602.7	930365	602.7	725641	602.7	535557
602.85	2.56584e+06	602.85	2.25335e+06	602.85	2.05246e+06	602.85	1.86616e+06	602.85	1.67799e+06	602.85	1.49128e+06	602.85	1.2502e+06	602.85	1.0903e+06	602.85	920847	602.85	715942	602.85	523948
603	2.56446e+06	603	2.254e+06	603	2.04999e+06	603	1.86596e+06	603	1.67274e+06	603	1.49354e+06	603	1.25426e+06	603	1.09142e+06	603	922694	603	715832	603	522520
603.15	2.5686e+06	603.15	2.25493e+06	603.15	2.0499e+06	603.15	1.86503e+06	603.15	1.67657e+06	603.15	1.49748e+06	603.15	1.25653e+06	603.15	1.09498e+06	603.15	926980	603.15	720696	603.15	523880
603.3	2.57299e+06	603.3	2.26111e+06	603.3	2.05496e+06	603.3	1.86514e+06	603.3	1.68058e+06	603.3	1.50055e+06	603.3	1.25626e+06	603.3	1.09551e+06	603.3	933212	603.3	720119	603.3	528231
603.45	2.57234e+06	603.45	2.26083e+06	603.45	2.0561e+06	603.45	1.86429e+06	603.45	1.68006e+06	603.45	1.49979e+06	603.45	1.25186e+06	603.45	1.09252e+06	603.45	937447	603.45	719692	603.45	526431
603.6	2.56893e+06	603.6	2.25428e+06	603.6	2.04899e+06	603.6	1.85875e+06	603.6	1.67749e+06	603.6	1.49638e+06	603.6	1.2458e+06	603.6	1.08529e+06	603.6	932460	603.6	716942	603.6	521764
603.75	2.56646e+06	603.75	2.25043e+06	603.75	2.04452e+06	603.75	1.85712e+06	603.75	1.67464e+06	603.75	1.49585e+06	603.75	1.24412e+06	603.75	1.08177e+06	603.75	932648	603.75	712128	603.75	523093
603.9	2.56582e+06	603.9	2.24357e+06	603.9	2.04112e+06	603.9	1.8537e+06	603.9	1.67338e+06	603.9	1.49623e+06	603.9	1.2431e+06	603.9	1.07717e+06	603.9	930569	603.9	711467	603.9	523216
604.05	2.5708e+06	604.05	2.24799e+06	604.05	2.04549e+06	604.05	1.85249e+06	604.05	1.67964e+06	604.05	1.50028e+06	604.05	1.24605e+06	604.05	1.07814e+06	604.05	931951	604.05	718354	604.05	522209
604.2	2.5709e+06	604.2	2.24565e+06	604.2	2.04845e+06	604.2	1.85234e+06	604.2	1.67668e+06	604.2	1.49773e+06	604.2	1.24248e+06	604.2	1.07684e+06	604.2	930130	604.2	717245	604.2	516535
604.35	2.56515e+06	604.35	2.24419e+06	604.35	2.04112e+06	604.35	1.85102e+06	604.35	1.67144e+06	604.35	1.4954e+06	604.35	1.23668e+06	604.35	1.07994e+06	604.35	918951	604.35	709851	604.35	516098
604.5	2.5693e+06	604.5	2.25154e+06	604.5	2.04342e+06	604.5	1.85302e+06	604.5	1.67763e+06	604.5	1.49536e+06	604.5	1.23728e+06	604.5	1.08192e+06	604.5	914604	604.5	712001	604.5	517969

## Sheet: Figure 1g-h
XRD data of samples
	SI1C1	SI2C1	SI4C1	SI6C1	SI8C1	SI
20	0	4	81	0	63	0
20.02	0	4	81	0	63	0
20.04	0	4	81	0	63	0
20.06	0	4	81	0	63	0
20.08	6	1	3	0	0	0
20.1	29	0	17	0	0	80
20.12	63	65	0	23	0	4
20.14	42	0	26	33	50	37
20.16	0	0	13	0	47	0
20.18	44	3	0	0	35	58
20.2	63	46	0	0	49	0
20.22	0	67	11	4	31	17
20.24	19	30	95	0	0	12
20.26	0	9	0	0	0	0
20.28	1	8	84	0	39	32
20.3	22	0	0	0	80	42
20.32	13	15	101	0	10	59
20.34	18	0	23	0	57	62
20.36	2	47	0	101	0	11
20.38	1	0	0	0	27	71
20.4	21	0	6	0	78	118
20.42	64	100	0	0	6	0
20.44	141	44	0	0	70	0
20.46	69	0	0	0	18	0
20.48	71	5	90	1	29	28
20.5	88	0	83	25	3	0
20.52	74	39	0	49	0	31
20.54	0	0	84	0	0	68
20.56	0	119	4	0	56	0
20.58	114	0	40	1	84	35
20.6	60	134	53	104	109	28
20.62	221	45	28	64	0	0
20.64	0	96	84	27	124	1
20.66	0	9	69	37	37	22
20.68	0	6	28	51	95	0
20.7	90	1	0	0	11	9
20.72	86	0	82	0	0	31
20.74	6	49	5	0	0	18
20.76	5	69	101	128	0	10
20.78	0	17	12	0	5	43
20.8	36	57	70	6	59	0
20.82	0	60	74	7	127	0
20.84	78	9	24	63	68	0
20.86	24	85	22	57	29	70
20.88	49	5	31	107	0	43
20.9	32	0	0	41	1	20
20.92	58	100	24	60	98	0
20.94	19	43	8	7	22	36
20.96	0	33	4	74	40	0
20.98	0	8	72	21	0	14
21	94	5	107	118	91	15
21.02	193	28	43	24	133	30
21.04	125	64	42	8	0	0
21.06	124	0	32	140	60	31
21.08	56	64	0	58	73	0
21.1	24	72	4	16	48	0
21.12	0	57	5	0	46	127
21.14	26	10	72	73	0	101
21.16	221	73	69	50	99	42
21.18	131	0	50	46	0	14
21.2	130	65	21	0	102	39
21.22	23	13	79	28	54	0
21.24	107	48	77	74	64	22
21.26	10	122	3	99	23	0
21.28	30	0	1	53	0	0
21.3	15	50	37	75	50	7
21.32	57	33	0	65	47	45
21.34	144	0	51	61	105	0
21.36	48	0	0	27	28	0
21.38	30	55	69	71	11	12
21.4	0	121	4	59	182	27
21.42	91	20	21	47	39	2
21.44	147	89	103	74	78	32
21.46	85	60	117	142	5	49
21.48	46	0	0	76	108	56
21.5	36	0	0	0	31	29
21.52	128	78	43	0	58	48
21.54	22	62	136	166	89	115
21.56	0	0	47	79	109	114
21.58	0	45	19	154	163	66
21.6	35	87	33	75	12	89
21.62	96	148	118	18	118	181
21.64	64	0	124	80	56	111
21.66	6	59	120	0	114	105
21.68	0	20	15	131	143	108
21.7	74	17	2	142	83	255
21.72	3	73	0	65	0	242
21.74	0	0	107	86	62	138
21.76	51	0	98	18	107	242
21.78	40	63	85	44	167	335
21.8	101	171	57	121	166	469
21.82	131	142	114	208	117	456
21.84	91	88	90	70	161	615
21.86	61	13	34	157	205	693
21.88	13	41	59	110	263	883
21.9	91	38	54	202	262	1087
21.92	138	54	140	211	279	1444
21.94	98	57	65	123	258	1751
21.96	42	123	190	338	359	2013
21.98	65	108	194	244	388	2473
22	5	124	278	348	445	2601
22.02	62	116	201	431	424	2710
22.04	37	48	213	323	343	2817
22.06	188	70	300	368	381	2872
22.08	98	18	431	513	404	2692
22.1	5	34	506	400	688	2388
22.12	4	75	425	604	548	2054
22.14	34	73	438	547	655	1957
22.16	73	113	487	694	385	1669
22.18	102	171	195	568	369	1676
22.2	91	125	370	565	369	1178
22.22	98	185	331	549	419	1147
22.24	42	116	295	500	621	949
22.26	106	264	248	578	514	839
22.28	5	92	350	452	403	702
22.3	100	176	402	437	227	658
22.32	93	110	193	301	203	578
22.34	121	184	269	382	320	454
22.36	110	106	259	476	363	347
22.38	24	56	258	421	366	309
22.4	114	126	303	330	118	289
22.42	72	44	236	93	130	370
22.44	43	87	148	88	51	312
22.46	54	70	88	168	91	286
22.48	48	144	86	160	170	114
22.5	30	95	41	198	152	198
22.52	68	161	13	16	152	209
22.54	30	107	90	199	68	318
22.56	96	27	98	172	51	220
22.58	112	5	111	73	47	190
22.6	111	31	107	63	121	88
22.62	39	162	83	81	71	257
22.64	22	99	29	123	24	197
22.66	157	77	72	50	19	171
22.68	163	17	16	28	146	117
22.7	137	200	136	159	63	125
22.72	39	188	31	203	48	123
22.74	8	133	60	173	60	161
22.76	3	26	43	37	52	76
22.78	73	16	61	76	117	58
22.8	169	25	18	32	133	35
22.82	131	161	4	4	205	95
22.84	64	79	53	144	38	101
22.86	17	73	50	128	28	128
22.88	97	47	93	68	0	162
22.9	86	42	0	64	46	100
22.92	94	49	86	172	56	22
22.94	118	216	161	98	159	92
22.96	22	105	68	23	152	136
22.98	58	47	63	75	65	109
23	6	35	96	30	2	126
23.02	16	9	165	18	54	122
23.04	115	72	78	100	158	41
23.06	53	180	53	27	116	36
23.08	244	165	9	98	7	40
23.1	42	17	8	20	0	79
23.12	32	13	56	130	15	42
23.14	13	0	74	29	107	160
23.16	75	24	148	174	27	136
23.18	18	54	17	49	146	74
23.2	48	157	11	7	81	39
23.22	89	63	38	6	95	47
23.24	63	41	8	104	100	63
23.26	80	0	98	55	10	46
23.28	38	99	12	105	46	102
23.3	146	146	29	37	70	79
23.32	32	169	5	27	0	112
23.34	90	146	148	10	178	97
23.36	18	2	181	96	28	56
23.38	125	0	81	16	73	42
23.4	109	0	41	14	0	34
23.42	0	0	40	69	98	25
23.44	1	65	55	119	59	0
23.46	135	209	92	0	72	21
23.48	84	120	21	0	97	85
23.5	121	46	25	179	112	50
23.52	75	29	59	106	41	0
23.54	47	76	51	141	47	0
23.56	59	45	26	78	105	41
23.58	35	49	16	61	85	56
23.6	15	85	3	22	76	120
23.62	278	79	112	13	44	61
23.64	223	91	107	40	31	57
23.66	150	7	32	17	6	8
23.68	26	14	55	132	31	31
23.7	57	0	20	91	16	45
23.72	10	105	0	178	52	41
23.74	112	51	120	130	53	26
23.76	97	18	97	32	0	0
23.78	97	134	60	48	98	60
23.8	26	139	94	59	95	41
23.82	18	108	57	58	116	67
23.84	5	115	166	93	21	0
23.86	146	0	13	64	90	0
23.88	95	40	54	27	119	28
23.9	103	22	7	68	153	116
23.92	31	155	82	78	0	61
23.94	151	67	100	196	0	42
23.96	119	60	128	150	3	1
23.98	129	25	4	65	121	27
24	143	113	162	45	170	48
24.02	81	95	2	53	143	85
24.04	134	95	0	64	6	29
24.06	16	48	33	106	22	39
24.08	65	107	64	99	92	94
24.1	106	48	47	85	114	3
24.12	200	56	122	28	97	2
24.14	172	66	109	56	79	1
24.16	86	62	65	97	92	7
24.18	40	81	118	5	25	42
24.2	4	125	96	3	6	72
24.22	126	24	65	42	110	0
24.24	107	42	0	138	15	0
24.26	134	22	0	34	129	0
24.28	80	118	0	55	72	3
24.3	50	52	86	54	193	49
24.32	100	128	107	14	81	0
24.34	35	84	0	158	64	49
24.36	115	87	61	105	27	136
24.38	92	50	62	4	73	24
24.4	32	7	209	59	194	61
24.42	101	24	82	140	79	18
24.44	104	10	87	36	16	0
24.46	112	18	46	120	9	38
24.48	140	78	128	88	86	22
24.5	119	146	7	67	124	42
24.52	31	91	133	10	93	0
24.54	19	98	0	70	0	6
24.56	191	78	117	68	0	0
24.58	122	81	11	46	54	114
24.6	101	43	63	72	173	33
24.62	97	80	35	45	129	101
24.64	102	61	77	77	127	57
24.66	26	27	52	84	132	96
24.68	77	6	93	90	110	54
24.7	63	101	46	85	10	71
24.72	20	12	25	33	38	70
24.74	158	87	3	103	31	28
24.76	22	85	62	74	92	47
24.78	141	118	22	168	86	78
24.8	88	78	108	46	185	132
24.82	95	30	45	25	84	89
24.84	105	30	198	68	0	63
24.86	31	42	188	47	130	5
24.88	137	63	96	211	53	85
24.9	25	35	50	102	18	30
24.92	160	40	196	179	9	55
24.94	62	14	239	175	80	8
24.96	89	154	238	74	44	69
24.98	64	0	260	46	77	24
25	0	117	158	58	84	14
25.02	0	79	26	65	86	0
25.04	72	160	52	31	20	8
25.06	30	106	17	98	64	38
25.08	110	22	58	176	29	19
25.1	98	32	37	42	36	32
25.12	80	0	76	0	1	6
25.14	88	58	48	79	37	8
25.16	78	154	29	118	133	74
25.18	35	0	10	83	45	67
25.2	61	111	75	35	142	68
25.22	23	58	30	11	37	92
25.24	14	31	62	56	41	24
25.26	70	71	4	24	115	80
25.28	190	75	34	73	135	13
25.3	130	0	86	41	47	80
25.32	3	43	82	104	142	67
25.34	75	51	76	65	15	91
25.36	19	166	12	36	36	0
25.38	69	99	3	76	23	0
25.4	145	45	49	109	101	0
25.42	48	1	0	5	72	64
25.44	70	0	38	6	11	32
25.46	39	0	42	42	6	10
25.48	94	65	97	47	63	4
25.5	24	262	59	105	126	18
25.52	0	10	30	0	10	164
25.54	12	57	51	0	0	22
25.56	71	0	51	7	0	110
25.58	0	10	22	51	1	17
25.6	76	25	57	155	105	0
25.62	119	60	69	19	131	33
25.64	111	132	217	20	0	143
25.66	41	92	7	11	73	117
25.68	0	42	0	102	23	53
25.7	81	72	0	15	0	28
25.72	55	26	50	144	0	3
25.74	76	1	147	14	88	0
25.76	116	0	16	17	74	39
25.78	129	32	14	8	111	89
25.8	0	66	0	147	25	0
25.82	51	50	0	62	88	0
25.84	43	51	73	31	4	8
25.86	96	2	0	20	53	41
25.88	17	125	30	107	119	0
25.9	153	83	30	74	40	109
25.92	112	16	147	19	26	54
25.94	142	56	0	0	29	120
25.96	78	59	0	0	61	16
25.98	102	72	0	0	26	48
26	92	42	53	1	92	19
26.02	96	101	101	103	107	17
26.04	23	15	56	67	0	87
26.06	74	101	16	73	12	112
26.08	23	0	10	106	2	123
26.1	76	133	33	1	42	11
26.12	14	9	81	23	47	44
26.14	8	46	144	2	187	45
26.16	37	104	24	38	133	27
26.18	59	158	61	83	0	0
26.2	149	25	45	97	0	64
26.22	63	0	18	6	45	0
26.24	0	75	6	12	38	0
26.26	108	15	41	18	83	0
26.28	65	54	34	196	87	49
26.3	119	39	42	50	62	79
26.32	2	63	35	80	56	32
26.34	4	9	0	58	90	86
26.36	0	16	14	8	76	0
26.38	32	10	56	0	0	0
26.4	121	1	66	2	11	0
26.42	52	142	48	116	2	12
26.44	119	180	30	73	60	0
26.46	146	137	96	7	0	81
26.48	75	75	40	8	98	77
26.5	47	11	69	49	56	97
26.52	0	36	39	98	0	8
26.54	18	127	18	40	87	28
26.56	7	16	68	73	76	0
26.58	93	15	94	80	0	170
26.6	141	9	144	36	2	64
26.62	59	2	38	104	0	73
26.64	83	52	26	18	0	0
26.66	57	110	0	0	125	0
26.68	124	26	0	0	145	6
26.7	20	164	39	0	66	0
26.72	180	105	52	99	10	0
26.74	0	47	19	158	4	34
26.76	180	188	25	142	60	97
26.78	11	90	90	57	19	126
26.8	85	81	69	5	1	0
26.82	30	10	0	3	0	0
26.84	53	68	6	15	83	0
26.86	103	63	142	148	79	38
26.88	61	62	30	99	30	68
26.9	20	79	0	113	0	45
26.92	10	72	21	33	65	46
26.94	5	165	51	0	7	97
26.96	42	99	0	74	28	55
26.98	155	24	31	19	0	33
27	151	16	23	100	58	0
27.02	36	43	75	62	37	54
27.04	0	80	99	85	96	4
27.06	11	154	46	0	37	2
27.08	46	120	20	90	95	70
27.1	51	130	2	3	156	121
27.12	7	20	116	41	8	93
27.14	14	8	176	13	67	67
27.16	20	9	114	0	0	11
27.18	81	31	0	8	0	0
27.2	1	89	10	141	169	45
27.22	121	75	38	53	50	139
27.24	0	89	26	19	48	74
27.26	0	95	52	57	155	70
27.28	38	104	0	0	0	46
27.3	16	91	11	62	0	0
27.32	27	62	104	0	0	10
27.34	0	69	0	180	66	24
27.36	54	52	123	67	114	32
27.38	112	98	21	57	135	13
27.4	0	58	5	107	0	0
27.42	66	155	53	29	49	0
27.44	118	34	40	54	35	73
27.46	137	13	69	47	48	0
27.48	47	10	36	0	72	34
27.5	16	8	40	24	15	15
27.52	7	68	29	0	75	0
27.54	0	124	12	0	102	0
27.56	2	196	75	0	26	72
27.58	36	57	77	143	0	0
27.6	69	79	146	126	72	0
27.62	81	18	0	154	17	72
27.64	23	57	28	35	64	50
27.66	57	31	0	21	1	34
27.68	1	39	63	17	3	31
27.7	7	75	0	47	138	0
27.72	24	155	2	3	114	52
27.74	122	13	5	59	0	3
27.76	112	42	61	56	0	0
27.78	11	58	126	0	37	0
27.8	73	78	85	111	91	76
27.82	42	66	80	69	66	84
27.84	73	30	5	0	43	13
27.86	81	53	16	0	88	0
27.88	132	101	22	70	0	14
27.9	195	21	15	73	60	67
27.92	149	61	91	111	89	77
27.94	30	107	79	34	67	54
27.96	22	19	143	0	74	69
27.98	120	70	0	184	90	8
28	43	27	90	48	0	51
28.02	0	15	34	12	0	9
28.04	89	26	26	54	0	6
28.06	53	79	85	111	83	95
28.08	87	6	73	0	68	97
28.1	6	60	88	168	36	42
28.12	57	11	79	0	0	68
28.14	72	139	0	121	39	123
28.16	36	101	5	34	11	152
28.18	0	53	1	159	199	122
28.2	0	39	83	28	125	193
28.22	38	2	188	88	110	181
28.24	2	65	65	45	46	188
28.26	100	37	8	114	19	191
28.28	116	35	38	0	26	236
28.3	100	41	26	0	71	219
28.32	0	0	25	85	104	128
28.34	0	30	149	68	92	151
28.36	147	26	55	120	0	167
28.38	88	0	0	118	90	101
28.4	109	99	57	45	58	77
28.42	25	0	2	27	5	86
28.44	15	0	0	84	0	29
28.46	112	34	150	39	122	69
28.48	31	0	98	70	91	86
28.5	102	125	125	68	57	14
28.52	0	20	53	9	55	103
28.54	37	31	25	35	145	0
28.56	99	36	0	0	99	44
28.58	8	82	52	84	113	28
28.6	24	196	73	110	104	52
28.62	14	74	21	131	150	78
28.64	30	73	133	23	3	15
28.66	24	58	41	50	59	0
28.68	83	10	105	39	12	108
28.7	14	83	61	76	64	91
28.72	40	128	51	56	86	0
28.74	70	0	33	34	58	0
28.76	37	0	21	45	118	0
28.78	0	43	73	41	88	0
28.8	127	37	93	46	69	0
28.82	0	0	0	145	19	7
28.84	0	0	132	4	51	62
28.86	0	88	26	68	52	0
28.88	27	0	100	26	7	19
28.9	114	13	61	19	30	0
28.92	133	87	65	25	41	0
28.94	105	19	55	61	113	0
28.96	94	125	118	94	105	0
28.98	6	37	30	72	61	23
29	76	143	26	18	0	15
29.02	88	129	14	11	38	0
29.04	12	100	36	59	52	76
29.06	63	125	58	12	50	0
29.08	133	48	15	0	58	0
29.1	92	47	64	72	86	0
29.12	27	18	46	0	0	79
29.14	29	42	50	88	0	21
29.16	12	132	42	12	77	0
29.18	39	40	25	1	41	21
29.2	30	0	14	0	140	10
29.22	45	0	20	0	45	3
29.24	83	35	0	80	0	26
29.26	48	87	40	0	0	48
29.28	97	0	54	0	0	55
29.3	78	25	16	8	107	0
29.32	0	0	12	3	0	22
29.34	40	23	38	0	0	0
29.36	5	54	58	0	94	0
29.38	83	83	17	0	25	0
29.4	0	0	82	140	77	9
29.42	0	160	140	30	18	1
29.44	16	112	171	0	106	0
29.46	0	56	32	0	45	63
29.48	132	46	24	33	70	0
29.5	27	25	3	115	97	0
29.52	34	82	1	42	88	0
29.54	143	73	116	32	131	0
29.56	190	152	79	0	0	30
29.58	123	63	85	0	18	0
29.6	72	57	59	35	27	0
29.62	0	98	44	14	41	74
29.64	0	0	38	0	103	0
29.66	0	49	0	0	69	0
29.68	125	9	0	0	75	0
29.7	92	27	0	74	30	0
29.72	41	2	0	0	125	37
29.74	158	95	65	0	92	0
29.76	2	47	0	61	49	37
29.78	31	66	22	67	74	25
29.8	0	17	0	0	67	0
29.82	7	15	0	0	147	0
29.84	9	103	25	0	72	0
29.86	16	47	0	10	110	0
29.88	35	7	61	38	70	0
29.9	38	0	0	54	97	97
29.92	100	0	10	5	65	7
29.94	47	3	52	0	167	32
29.96	13	25	22	0	105	0
29.98	158	0	103	0	28	14
30	97	0	0	0	104	21
30.02	4	0	69	0	80	64
30.04	41	77	0	0	45	25
30.06	29	10	0	22	30	21
30.08	108	61	0	0	85	0
30.1	118	50	0	51	156	0
30.12	5	73	12	83	112	79
30.14	17	0	28	0	64	11
30.16	11	0	0	13	3	49
30.18	100	0	0	31	0	104
30.2	83	1	37	33	0	75
30.22	43	80	54	38	69	71
30.24	0	131	0	0	59	64
30.26	6	121	0	0	38	59
30.28	48	11	31	54	18	85
30.3	114	6	0	0	96	121
30.32	81	0	9	16	201	96
30.34	36	0	14	72	103	116
30.36	24	38	0	3	21	96
30.38	0	0	31	100	3	100
30.4	0	10	10	0	1	141
30.42	23	50	0	0	5	159
30.44	18	73	42	63	204	70
30.46	82	0	0	0	125	112
30.48	42	81	7	13	154	72
30.5	12	76	7	40	54	131
30.52	41	93	71	0	1	127
30.54	141	84	86	0	0	91
30.56	149	0	171	28	31	128
30.58	138	73	89	18	100	129
30.6	13	3	0	0	43	126
30.62	12	26	0	8	149	174
30.64	20	104	82	14	71	199
30.66	6	56	0	0	113	164
30.68	79	37	0	55	12	287
30.7	94	98	12	26	0	173
30.72	16	20	0	86	0	191
30.74	68	22	101	11	0	179
30.76	7	55	51	0	88	114
30.78	3	103	87	68	141	190
30.8	110	92	120	47	166	250
30.82	65	0	2	0	231	330
30.84	151	88	0	122	169	329
30.86	53	70	0	38	124	234
30.88	81	0	0	21	56	359
30.9	24	51	93	118	47	405
30.92	70	49	35	116	64	363
30.94	0	67	64	20	71	544
30.96	0	190	88	108	142	539
30.98	115	83	110	103	58	659
31	18	65	194	115	174	984
31.02	130	122	138	228	135	995
31.04	156	34	35	16	35	1189
31.06	63	113	89	140	88	1314
31.08	101	87	139	178	227	1605
31.1	11	22	171	32	272	2110
31.12	94	43	309	231	399	2584
31.14	0	46	165	297	464	3138
31.16	0	14	172	393	479	3831
31.18	101	113	81	484	333	4493
31.2	33	73	170	369	503	5654
31.22	82	29	239	331	468	6783
31.24	0	156	228	383	570	8233
31.26	8	122	416	374	705	9747
31.28	143	63	470	537	769	10978
31.3	14	113	391	744	864	12223
31.32	12	55	421	744	990	13206
31.34	75	92	359	899	1094	13969
31.36	65	161	343	988	1209	14812
31.38	0	144	449	977	1337	15177
31.4	53	47	566	1083	1251	15794
31.42	13	110	701	1220	1459	15933
31.44	123	83	773	1342	1376	15737
31.46	121	58	870	1417	1494	15340
31.48	47	149	828	1535	1741	14695
31.5	41	120	814	1568	1776	13966
31.52	39	187	897	1820	1884	13198
31.54	10	210	932	1769	2013	12285
31.56	105	229	1009	1893	1973	11365
31.58	119	239	1043	2081	2100	10145
31.6	0	134	1118	2094	2041	8892
31.62	113	218	1112	2421	2072	7780
31.64	54	135	1227	2388	2188	6729
31.66	52	315	1243	2550	2156	5718
31.68	129	242	1378	2464	2133	4971
31.7	87	300	1327	2521	2150	4564
31.72	65	321	1272	2597	1935	3682
31.74	74	311	1436	2417	1956	3441
31.76	118	387	1429	2398	1885	2781
31.78	100	350	1476	2529	1783	2374
31.8	32	366	1385	2140	1633	2187
31.82	78	414	1291	2246	1460	1805
31.84	57	465	1433	2021	1476	1724
31.86	58	448	1154	1951	1443	1476
31.88	89	410	961	1896	1196	1350
31.9	38	434	1108	1626	1061	1198
31.92	32	259	739	1328	884	895
31.94	35	294	767	1191	686	870
31.96	49	204	717	886	541	698
31.98	59	161	645	678	549	691
32	59	144	580	733	623	715
32.02	121	142	408	519	429	562
32.04	57	76	325	541	351	611
32.06	52	159	316	618	401	371
32.08	0	211	350	474	196	387
32.1	176	95	241	358	230	339
32.12	113	141	295	227	167	254
32.14	3	123	190	248	110	375
32.16	0	93	141	188	145	212
32.18	22	87	184	214	148	204
32.2	16	106	59	139	55	255
32.22	51	185	47	210	104	191
32.24	138	28	37	87	85	135
32.26	24	133	82	61	50	115
32.28	85	0	77	119	15	95
32.3	126	0	161	108	0	52
32.32	75	106	89	107	67	183
32.34	37	94	57	94	204	64
32.36	26	11	106	66	159	22
32.38	42	18	111	22	146	135
32.4	6	7	76	62	20	14
32.42	1	59	134	83	8	7
32.44	0	16	67	6	1	30
32.46	0	43	18	86	48	68
32.48	76	81	1	94	13	17
32.5	110	28	0	107	155	126
32.52	143	0	0	39	42	47
32.54	93	9	43	0	9	6
32.56	7	31	22	0	73	16
32.58	4	103	0	64	65	76
32.6	52	0	56	0	48	0
32.62	80	69	10	121	57	0
32.64	51	54	29	37	57	0
32.66	7	13	0	0	88	0
32.68	0	90	37	37	117	0
32.7	63	38	80	4	53	0
32.72	27	17	92	1	62	0
32.74	74	34	40	43	46	0
32.76	50	119	0	23	16	0
32.78	86	0	0	0	82	33
32.8	70	79	57	15	50	6
32.82	39	131	1	0	79	0
32.84	11	78	68	0	126	55
32.86	88	0	0	37	13	25
32.88	47	112	13	0	7	0
32.9	126	44	29	0	33	0
32.92	0	0	5	21	0	31
32.94	16	0	40	0	20	0
32.96	33	0	0	0	55	30
32.98	147	0	5	83	115	57
33	0	119	2	7	104	32
33.02	0	60	31	24	50	84
33.04	46	57	0	0	101	22
33.06	51	7	11	131	171	0
33.08	7	2	0	63	88	0
33.1	92	46	19	22	9	0
33.12	64	60	22	0	159	0
33.14	26	37	23	42	34	8
33.16	99	52	0	40	28	51
33.18	29	20	36	0	135	114
33.2	0	0	8	0	60	76
33.22	20	0	4	0	42	31
33.24	0	103	0	0	124	26
33.26	58	3	179	16	47	5
33.28	5	91	23	6	169	20
33.3	98	2	30	99	106	0
33.32	97	29	4	0	47	121
33.34	85	64	0	0	86	68
33.36	39	74	0	0	5	123
33.38	90	26	51	10	78	22
33.4	45	0	10	0	46	35
33.42	6	12	0	42	61	187
33.44	98	8	0	60	98	16
33.46	74	52	22	0	128	61
33.48	0	30	14	0	101	104
33.5	121	22	87	91	19	76
33.52	12	0	56	0	3	67
33.54	30	90	0	0	84	52
33.56	147	18	32	22	104	72
33.58	9	85	92	60	104	16
33.6	29	52	42	42	10	151
33.62	117	0	67	173	137	180
33.64	37	0	22	90	52	71
33.66	28	85	180	0	11	142
33.68	30	5	137	81	131	110
33.7	19	105	193	72	121	55
33.72	28	3	197	118	93	34
33.74	63	50	110	131	124	28
33.76	46	117	51	55	15	21
33.78	27	101	2	5	87	119
33.8	8	35	23	2	3	143
33.82	39	76	21	0	102	126
33.84	14	80	3	57	54	136
33.86	0	28	62	0	19	98
33.88	0	20	0	0	0	73
33.9	7	49	0	36	210	67
33.92	81	0	44	31	27	9
33.94	83	41	0	38	13	23
33.96	38	52	0	60	22	22
33.98	43	0	0	31	6	28
34	23	95	37	68	86	16
34.02	94	24	42	94	23	94
34.04	77	7	10	68	85	132
34.06	62	66	50	0	66	0
34.08	0	0	44	85	108	39
34.1	5	10	15	44	56	108
34.12	82	0	14	55	20	74
34.14	4	36	67	10	5	47
34.16	72	43	2	0	21	119
34.18	16	78	129	111	11	140
34.2	35	97	40	0	55	79
34.22	15	95	0	36	38	30
34.24	61	19	54	0	23	53
34.26	0	82	40	79	0	16
34.28	0	60	33	52	35	15
34.3	30	0	56	121	2	143
34.32	75	30	0	74	1	110
34.34	49	0	74	16	0	53
34.36	121	0	39	45	29	140
34.38	70	80	46	14	26	0
34.4	41	91	26	59	0	1
34.42	56	18	0	0	0	157
34.44	9	57	34	0	23	8
34.46	15	28	21	0	120	122
34.48	0	53	41	17	0	43
34.5	0	14	44	17	15	26
34.52	42	27	38	61	42	80
34.54	67	0	49	171	26	13
34.56	40	60	25	116	0	44
34.58	69	0	9	65	80	162
34.6	83	2	15	0	36	0
34.62	0	8	0	3	23	83
34.64	11	66	69	0	24	35
34.66	9	0	15	0	8	22
34.68	53	75	99	0	29	46
34.7	0	55	16	0	68	47
34.72	56	2	65	55	14	18
34.74	51	0	18	2	0	10
34.76	91	89	57	90	37	16
34.78	69	44	4	0	61	4
34.8	78	93	8	0	0	0
34.82	5	53	7	0	89	102
34.84	0	31	0	0	0	14
34.86	40	77	0	0	35	28
34.88	0	73	39	65	7	57
34.9	19	58	87	53	0	70
34.92	17	64	13	7	0	0
34.94	97	55	0	109	82	81
34.96	2	24	54	82	59	35
34.98	0	71	65	53	115	30
35	0	15	0	55	0	0
35.02	0	7	30	7	43	1
35.04	0	65	34	0	0	73
35.06	0	27	56	43	0	22
35.08	31	121	68	59	0	0
35.1	50	87	0	147	47	0
35.12	92	55	0	59	5	17
35.14	169	91	38	92	92	5
35.16	58	0	2	0	34	0
35.18	7	48	1	39	63	100
35.2	25	0	69	0	69	38
35.22	17	0	43	0	0	0
35.24	16	46	53	36	0	23
35.26	2	175	0	21	9	19
35.28	126	57	14	0	0	0
35.3	49	12	4	60	37	22
35.32	3	62	131	93	144	0
35.34	36	42	0	0	3	29
35.36	0	0	3	5	7	37
35.38	0	11	63	4	32	0
35.4	107	100	15	27	15	100
35.42	0	73	0	59	77	1
35.44	69	43	0	33	22	0
35.46	12	48	51	68	60	5
35.48	65	8	34	11	67	0
35.5	0	57	101	0	53	70
35.52	0	57	52	0	0	109
35.54	25	38	41	25	0	25
35.56	36	118	24	0	32	31
35.58	78	27	25	0	29	0
35.6	124	56	0	129	10	0
35.62	16	94	77	50	76	0
35.64	39	22	51	2	16	8
35.66	90	20	92	103	0	45
35.68	53	112	74	8	45	47
35.7	66	66	47	40	108	40
35.72	12	36	2	0	38	14
35.74	6	31	0	73	122	0
35.76	0	11	17	60	62	1
35.78	46	5	86	48	78	0
35.8	0	0	176	28	35	0
35.82	14	19	0	44	60	39
35.84	0	44	132	35	31	12
35.86	0	35	89	41	53	0
35.88	83	0	4	0	11	0
35.9	45	34	3	0	28	82
35.92	70	0	7	0	24	29
35.94	74	0	55	90	171	53
35.96	69	0	34	12	120	0
35.98	25	9	0	0	104	0
36	51	27	116	172	149	25
36.02	11	103	0	32	62	75
36.04	14	116	0	31	20	32
36.06	11	36	57	0	27	11
36.08	37	61	122	0	0	63
36.1	23	0	115	0	0	57
36.12	43	0	146	18	52	0
36.14	29	0	65	69	0	4
36.16	13	0	4	78	79	22
36.18	0	38	16	3	31	20
36.2	74	1	16	54	44	81
36.22	53	0	0	38	97	125
36.24	112	35	19	18	68	54
36.26	34	0	62	0	64	153
36.28	1	0	0	94	26	88
36.3	33	25	110	11	114	24
36.32	17	39	11	14	102	6
36.34	44	31	15	0	126	7
36.36	98	0	12	0	20	4
36.38	86	49	2	0	51	74
36.4	114	5	35	33	3	54
36.42	67	0	36	65	2	153
36.44	26	87	0	105	25	101
36.46	15	27	0	0	125	3
36.48	3	7	56	13	39	14
36.5	2	54	1	0	84	19
36.52	1	33	25	0	0	74
36.54	90	0	64	84	35	24
36.56	95	0	45	19	54	128
36.58	0	25	13	28	39	245
36.6	35	0	0	132	16	62
36.62	24	18	0	101	54	112
36.64	1	61	47	92	47	148
36.66	120	12	11	0	84	116
36.68	54	9	143	0	27	58
36.7	98	63	19	0	0	82
36.72	28	0	44	0	103	163
36.74	23	7	51	0	55	86
36.76	99	68	117	59	38	108
36.78	42	138	1	77	94	85
36.8	5	31	38	118	40	144
36.82	59	34	88	145	39	152
36.84	94	80	29	102	0	171
36.86	18	88	44	48	0	41
36.88	103	22	4	34	0	146
36.9	54	79	23	0	13	159
36.92	0	72	15	90	0	42
36.94	152	7	33	68	112	38
36.96	48	26	102	45	87	83
36.98	51	0	60	0	74	137
37	99	0	56	26	93	89
37.02	113	0	19	9	35	154
37.04	22	0	0	0	52	157
37.06	0	21	0	47	9	147
37.08	81	30	0	22	39	101
37.1	80	80	0	64	92	198
37.12	143	0	31	52	44	116
37.14	120	100	78	87	16	116
37.16	8	36	0	20	69	63
37.18	23	0	18	51	163	148
37.2	11	0	42	37	0	12
37.22	9	35	0	17	0	118
37.24	5	18	35	0	112	33
37.26	126	81	0	0	52	89
37.28	0	37	27	158	16	48
37.3	29	49	7	84	49	76
37.32	114	8	0	36	89	65
37.34	0	5	38	17	30	95
37.36	58	2	1	0	0	49
37.38	67	0	9	0	37	15
37.4	109	4	0	4	22	92
37.42	48	19	0	1	38	63
37.44	104	0	130	0	42	52
37.46	44	27	80	0	26	44
37.48	0	20	10	102	0	31
37.5	0	53	53	26	0	37
37.52	53	56	31	20	44	17
37.54	58	59	6	0	0	85
37.56	63	0	47	0	9	74
37.58	140	0	73	0	42	48
37.6	91	19	22	7	12	23
37.62	6	46	39	31	0	31
37.64	0	31	41	62	4	53
37.66	0	0	0	72	0	0
37.68	62	78	0	42	0	62
37.7	6	0	36	50	39	129
37.72	54	87	1	0	109	43
37.74	33	0	30	69	42	31
37.76	82	0	57	0	7	87
37.78	84	4	17	0	61	17
37.8	13	28	84	0	98	12
37.82	16	52	0	18	41	59
37.84	8	85	46	0	38	76
37.86	0	23	82	96	14	0
37.88	16	52	20	4	24	83
37.9	0	6	3	28	0	30
37.92	92	24	57	0	70	14
37.94	78	2	34	0	31	6
37.96	101	34	21	0	10	71
37.98	0	71	54	0	22	0
38	38	74	18	27	0	57
38.02	8	5	30	39	47	0
38.04	0	31	0	0	98	32
38.06	46	2	68	0	54	30
38.08	36	5	25	85	50	21
38.1	10	17	45	45	19	33
38.12	77	0	93	3	124	3
38.14	41	51	89	78	37	91
38.16	37	12	71	36	16	17
38.18	20	42	172	31	24	164
38.2	0	33	118	54	0	11
38.22	0	0	77	4	0	0
38.24	28	0	86	3	144	0
38.26	0	0	45	11	65	0
38.28	57	26	26	0	63	0
38.3	75	18	30	0	48	64
38.32	0	67	47	0	49	40
38.34	0	0	73	43	16	157
38.36	47	79	7	11	0	33
38.38	0	26	6	21	82	0
38.4	0	34	113	15	59	53
38.42	11	48	62	6	71	93
38.44	37	0	13	30	0	48
38.46	47	0	30	0	139	15
38.48	45	0	0	12	7	113
38.5	18	33	0	29	0	67
38.52	35	11	76	0	3	17
38.54	43	83	150	68	94	39
38.56	7	37	124	110	51	68
38.58	3	52	137	120	169	37
38.6	17	11	42	13	119	35
38.62	23	56	3	82	0	89
38.64	3	0	24	0	0	100
38.66	16	0	25	0	53	99
38.68	85	5	29	0	14	100
38.7	48	24	11	2	25	108
38.72	20	52	38	0	106	132
38.74	0	106	34	89	19	67
38.76	0	0	66	89	49	95
38.78	26	0	48	100	87	2
38.8	13	0	121	94	30	10
38.82	55	0	18	43	5	66
38.84	75	0	94	11	78	14
38.86	17	0	0	6	82	91
38.88	23	0	33	4	54	105
38.9	18	0	49	19	191	124
38.92	69	0	112	121	76	74
38.94	102	3	30	36	114	81
38.96	59	150	100	82	114	118
38.98	23	0	117	129	211	91
39	34	14	139	74	35	47
39.02	90	53	19	24	126	87
39.04	59	0	54	60	21	69
39.06	88	0	101	24	74	45
39.08	78	73	115	6	62	0
39.1	37	30	90	160	32	6
39.12	42	10	101	137	21	25
39.14	8	0	10	71	60	9
39.16	44	0	41	32	44	76
39.18	75	0	31	89	29	52
39.2	14	47	10	43	8	105
39.22	78	0	0	32	0	12
39.24	34	77	81	24	0	89
39.26	11	30	16	0	82	24
39.28	1	41	36	22	77	22
39.3	37	27	111	59	0	0
39.32	38	63	0	44	56	0
39.34	86	6	67	0	0	0
39.36	91	18	17	75	49	58
39.38	12	5	0	7	30	105
39.4	39	0	0	70	64	105
39.42	46	0	0	87	38	26
39.44	51	7	17	37	0	77
39.46	12	0	55	2	0	10
39.48	71	15	81	14	11	0
39.5	67	28	50	74	70	0
39.52	60	0	103	12	11	0
39.54	31	54	20	2	20	4
39.56	66	31	13	113	0	21
39.58	22	0	11	101	63	28
39.6	8	29	0	22	42	0
39.62	43	30	0	51	20	12
39.64	30	23	0	83	101	0
39.66	99	40	0	6	11	65
39.68	135	0	76	39	46	11
39.7	62	23	0	68	11	10
39.72	69	3	7	19	0	94
39.74	57	42	48	52	6	71
39.76	65	45	47	50	95	0
39.78	25	19	0	85	52	0
39.8	2	32	0	47	83	0
39.82	114	0	0	19	112	57
39.84	56	27	0	96	13	32
39.86	101	25	16	36	0	40
39.88	41	0	8	19	0	0
39.9	0	39	0	21	21	56
39.92	58	36	17	67	47	13
39.94	35	14	91	24	49	29
39.96	13	15	15	1	40	0
39.98	18	27	32	53	38	47
40	33	18	15	76	65	16
40.02	101	34	0	16	80	0
40.04	61	0	0	0	30	0
40.06	117	49	31	112	14	50
40.08	47	10	0	83	48	120
40.1	28	63	0	28	22	27
40.12	17	24	0	31	20	46
40.14	22	0	54	68	96	25
40.16	22	114	0	3	90	10
40.18	10	0	64	0	56	1
40.2	7	39	9	0	56	0
40.22	0	55	0	0	63	94
40.24	67	75	36	0	43	25
40.26	0	5	26	6	28	51
40.28	0	29	0	65	42	69
40.3	44	0	34	107	31	62
40.32	11	0	0	56	33	59
40.34	25	0	0	101	29	5
40.36	91	33	55	60	108	71
40.38	43	80	71	24	59	138
40.4	33	15	52	6	0	73
40.42	0	82	107	49	99	63
40.44	0	27	0	0	65	23
40.46	0	50	0	0	41	62
40.48	53	56	0	86	26	29
40.5	0	87	37	43	69	33
40.52	0	41	3	25	55	127
40.54	48	77	50	0	21	114
40.56	4	40	39	44	137	142
40.58	37	0	58	26	43	60
40.6	11	0	64	9	139	134
40.62	22	34	41	7	0	59
40.64	0	63	65	5	128	40
40.66	43	6	115	0	62	24
40.68	54	64	118	84	39	72
40.7	47	74	176	20	54	37
40.72	23	51	144	85	77	65
40.74	53	19	219	81	80	64
40.76	80	6	304	134	39	63
40.78	30	3	159	134	81	3
40.8	44	1	138	190	184	2
40.82	53	0	109	88	53	28
40.84	31	0	48	78	81	31
40.86	21	0	4	87	59	63
40.88	21	40	3	26	43	33
40.9	50	18	1	21	0	117
40.92	104	32	0	26	2	132
40.94	106	77	0	10	52	123
40.96	45	0	25	23	72	64
40.98	41	1	107	18	27	70
41	52	84	25	0	11	5
41.02	27	55	78	63	74	2
41.04	16	0	45	67	39	0
41.06	61	18	65	0	95	46
41.08	57	21	32	49	69	32
41.1	127	19	0	55	78	51
41.12	39	1	51	18	25	68
41.14	0	48	0	7	68	41
41.16	0	26	1	17	30	86
41.18	22	12	43	1	98	53
41.2	10	1	58	15	77	18
41.22	11	3	75	40	36	8
41.24	64	6	0	48	51	1
41.26	42	43	0	0	0	0
41.28	6	39	0	22	0	38
41.3	10	27	11	0	0	0
41.32	133	36	37	0	32	55
41.34	15	14	63	47	7	85
41.36	5	7	0	0	0	24
41.38	17	57	38	2	0	46
41.4	66	9	39	13	94	57
41.42	46	0	1	41	6	16
41.44	20	0	32	0	71	21
41.46	40	50	26	15	35	72
41.48	9	45	54	0	0	20
41.5	22	64	41	89	0	1
41.52	20	0	22	18	58	0
41.54	0	0	79	63	91	56
41.56	83	51	75	15	43	36
41.58	23	23	6	115	35	0
41.6	13	38	0	0	5	37
41.62	0	45	58	29	4	60
41.64	0	40	51	0	18	40
41.66	30	13	9	87	15	45
41.68	94	12	0	29	65	158
41.7	37	67	14	27	68	29
41.72	87	65	50	71	60	0
41.74	15	0	34	91	0	127
41.76	26	85	55	57	77	64
41.78	0	46	26	96	62	20
41.8	67	9	27	94	30	0
41.82	0	45	49	64	51	59
41.84	0	0	118	16	109	67
41.86	59	21	115	17	28	4
41.88	39	82	34	80	90	36
41.9	39	3	45	17	67	106
41.92	49	61	7	30	46	71
41.94	44	66	1	14	60	8
41.96	16	26	0	22	58	50
41.98	0	25	74	0	94	54
42	57	0	60	44	75	26
42.02	52	0	56	144	51	1
42.04	0	64	0	118	81	59
42.06	0	24	56	0	82	112
42.08	116	21	25	28	50	28
42.1	3	19	23	68	92	19
42.12	0	0	0	12	96	67
42.14	13	0	0	6	64	0
42.16	48	47	36	23	74	24
42.18	90	52	8	70	34	0
42.2	13	50	0	30	32	92
42.22	62	0	13	22	20	61
42.24	35	0	41	66	51	54
42.26	0	56	19	60	58	0
42.28	0	40	0	39	16	97
42.3	0	21	58	70	45	54
42.32	0	69	0	67	131	27
42.34	98	0	0	60	104	0
42.36	54	0	0	57	78	0
42.38	84	48	50	94	10	0
42.4	136	27	0	54	92	0
42.42	132	18	25	57	46	54
42.44	32	25	41	13	3	76
42.46	23	0	0	22	90	60
42.48	0	0	2	18	43	0
42.5	23	118	28	38	16	47
42.52	19	81	26	54	6	0
42.54	24	0	26	85	47	0
42.56	0	16	22	68	24	0
42.58	61	113	103	185	87	6
42.6	11	12	43	91	71	69
42.62	32	26	48	49	109	77
42.64	14	0	19	44	5	64
42.66	15	35	111	17	45	48
42.68	12	7	7	12	31	34
42.7	84	45	73	10	34	0
42.72	20	98	58	48	65	0
42.74	56	46	18	47	59	31
42.76	7	63	24	30	13	82
42.78	33	13	7	100	26	18
42.8	65	57	1	33	102	2
42.82	0	35	29	1	69	5
42.84	23	0	7	48	88	0
42.86	19	31	35	120	9	0
42.88	28	102	48	44	129	0
42.9	16	37	0	29	13	0
42.92	7	70	81	50	41	18
42.94	0	9	72	3	26	58
42.96	19	80	22	0	31	42
42.98	67	16	0	70	78	3
43	46	49	37	18	62	0
43.02	109	56	12	84	60	0
43.04	39	9	0	126	69	0
43.06	85	78	17	49	33	0
43.08	63	57	40	57	25	24
43.1	0	58	13	63	2	57
43.12	0	51	116	75	0	27
43.14	57	69	62	74	39	2
43.16	0	119	0	60	10	80
43.18	0	28	35	85	42	0
43.2	13	70	12	34	24	0
43.22	104	107	6	0	11	22
43.24	0	53	2	49	34	68
43.26	0	88	55	29	14	20
43.28	39	34	61	75	47	61
43.3	0	88	0	24	33	19
43.32	0	85	4	9	0	0
43.34	40	55	69	5	0	59
43.36	39	21	59	4	0	0
43.38	85	59	93	62	14	0
43.4	59	71	149	0	58	23
43.42	63	87	55	42	82	85
43.44	65	12	35	7	71	87
43.46	26	0	25	14	95	13
43.48	41	84	0	12	0	31
43.5	32	43	46	3	0	105
43.52	0	54	0	48	10	13
43.54	91	89	29	16	17	54
43.56	0	94	0	58	8	23
43.58	0	96	27	10	0	19
43.6	83	52	54	23	0	52
43.62	3	80	11	55	65	67
43.64	47	88	122	0	75	67
43.66	8	35	52	0	38	94
43.68	56	59	83	0	21	28
43.7	19	62	79	29	0	26
43.72	35	119	137	0	37	26
43.74	45	31	7	0	0	20
43.76	18	54	4	0	30	0
43.78	50	65	0	0	23	0
43.8	47	56	44	0	43	0
43.82	50	75	0	11	39	66
43.84	17	5	104	64	18	103
43.86	67	33	116	44	0	38
43.88	33	51	0	86	0	3
43.9	36	80	53	0	0	23
43.92	0	66	16	0	17	93
43.94	41	53	26	0	33	1
43.96	46	111	24	7	9	0
43.98	31	18	8	54	28	2
44	29	46	34	0	0	0
44.02	90	3	0	55	59	10
44.04	25	42	105	105	5	0
44.06	48	83	27	0	22	21
44.08	29	65	24	26	0	40
44.1	30	38	2	0	29	114
44.12	0	26	0	73	35	63
44.14	35	91	20	0	0	49
44.16	22	5	7	0	0	21
44.18	28	21	4	17	32	34
44.2	45	56	3	22	0	38
44.22	81	17	0	69	18	61
44.24	0	72	0	41	51	22
44.26	12	22	37	32	22	0
44.28	20	127	0	0	7	47
44.3	64	10	22	35	0	28
44.32	11	18	98	0	17	59
44.34	59	1	22	0	7	96
44.36	38	0	37	0	3	84
44.38	38	72	88	0	0	58
44.4	0	15	13	26	0	2
44.42	0	4	27	0	0	67
44.44	38	78	33	9	0	10
44.46	19	0	0	0	0	28
44.48	68	85	67	24	70	27
44.5	21	11	0	0	0	144
44.52	28	12	0	0	0	44
44.54	103	0	0	0	0	119
44.56	0	65	0	44	0	158
44.58	14	48	30	14	9	184
44.6	76	15	14	48	55	105
44.62	9	130	76	0	49	103
44.64	67	0	0	0	14	223
44.66	30	81	99	0	54	217
44.68	11	39	108	0	23	344
44.7	0	0	24	0	33	315
44.72	0	0	45	81	36	369
44.74	28	0	40	75	66	384
44.76	11	31	21	74	81	502
44.78	31	18	7	139	55	600
44.8	59	13	6	50	46	604
44.82	0	1	49	99	112	713
44.84	48	13	79	96	96	943
44.86	70	14	104	104	124	1187
44.88	0	4	52	3	182	1547
44.9	54	6	79	51	172	1688
44.92	29	17	83	44	151	2118
44.94	61	0	51	60	91	2513
44.96	53	0	26	43	177	2716
44.98	0	66	68	64	147	3112
45	55	18	90	197	210	3395
45.02	57	35	59	176	204	3704
45.04	42	7	60	191	224	3647
45.06	39	51	111	170	256	3704
45.08	106	0	162	265	239	3829
45.1	57	60	178	226	226	3690
45.12	0	44	73	182	220	3626
45.14	0	15	146	221	250	3176
45.16	28	0	173	232	323	3019
45.18	107	33	125	256	303	2897
45.2	65	20	132	214	360	2447
45.22	5	16	75	273	428	2393
45.24	128	0	161	284	321	2088
45.26	57	25	106	346	310	1908
45.28	6	28	164	288	342	1743
45.3	43	20	202	338	346	1535
45.32	9	0	227	376	391	1395
45.34	19	77	253	384	344	1155
45.36	0	45	236	368	462	1193
45.38	0	0	200	315	451	1072
45.4	50	89	188	427	462	1094
45.42	0	111	189	313	489	891
45.44	27	52	247	403	430	900
45.46	58	65	174	432	435	764
45.48	34	25	229	448	433	612
45.5	129	94	252	523	387	546
45.52	66	11	276	463	475	551
45.54	44	0	280	487	423	402
45.56	35	71	313	435	386	405
45.58	6	66	363	444	346	343
45.6	0	81	337	393	402	442
45.62	0	54	256	321	463	306
45.64	2	135	361	439	355	282
45.66	0	69	240	454	372	365
45.68	70	81	250	430	412	220
45.7	7	108	313	488	420	254
45.72	100	56	226	445	342	192
45.74	0	85	335	609	242	267
45.76	7	77	274	438	245	224
45.78	0	132	293	355	250	112
45.8	4	118	168	346	173	238
45.82	78	123	226	225	137	183
45.84	49	75	199	275	226	72
45.86	55	40	179	121	135	120
45.88	7	51	126	87	143	108
45.9	114	48	53	179	229	113
45.92	0	43	131	179	197	31
45.94	0	26	152	171	126	35
45.96	0	107	112	58	84	23
45.98	0	37	61	162	182	38
46	24	50	89	216	88	17
46.02	0	96	15	107	43	39
46.04	27	134	42	74	96	73
46.06	79	30	72	52	13	19
46.08	0	39	34	46	60	98
46.1	31	27	6	31	4	89
46.12	40	62	8	17	0	151
46.14	47	6	143	23	19	35
46.16	0	5	31	4	9	5
46.18	7	107	8	16	33	0
46.2	0	43	61	0	72	0
46.22	14	2	88	52	82	0
46.24	115	1	66	72	0	0
46.26	14	0	0	2	50	59
46.28	0	0	12	92	43	0
46.3	53	30	42	56	0	27
46.32	40	25	14	60	66	103
46.34	0	0	16	15	42	0
46.36	21	11	0	0	55	21
46.38	1	18	57	55	95	29
46.4	18	63	0	15	0	50
46.42	0	55	1	66	91	41
46.44	22	3	0	0	81	23
46.46	0	58	6	4	97	88
46.48	20	89	34	0	0	99
46.5	18	56	56	0	0	64
46.52	62	5	22	17	53	9
46.54	29	0	0	13	7	107
46.56	9	0	0	64	0	44
46.58	27	65	30	52	0	84
46.6	0	25	13	38	15	74
46.62	46	7	9	0	0	44
46.64	26	58	0	73	47	151
46.66	3	0	0	0	0	65
46.68	26	54	0	28	79	3
46.7	23	0	6	0	41	0
46.72	104	0	3	58	17	41
46.74	1	31	20	57	51	75
46.76	35	8	0	0	0	2
46.78	96	0	57	0	0	0
46.8	42	13	8	0	0	50
46.82	0	0	14	4	0	72
46.84	23	62	55	43	0	43
46.86	58	30	0	11	0	121
46.88	15	0	37	0	7	0
46.9	12	14	0	37	97	67
46.92	41	16	21	87	31	66
46.94	75	74	63	63	0	39
46.96	38	15	92	0	12	83
46.98	7	40	87	0	0	11
47	99	34	46	31	24	22
47.02	21	63	52	0	0	0
47.04	37	0	26	34	0	0
47.06	35	0	7	0	0	0
47.08	2	22	0	0	13	0
47.1	6	13	0	27	10	0
47.12	0	1	0	0	0	0
47.14	25	0	0	4	13	20
47.16	66	0	0	50	48	8
47.18	61	48	35	0	10	111
47.2	74	26	42	14	0	0
47.22	28	0	51	20	44	28
47.24	70	50	0	46	40	42
47.26	68	70	11	25	64	40
47.28	17	41	32	60	0	150
47.3	29	13	40	0	29	122
47.32	56	0	18	15	2	13
47.34	73	29	1	0	0	13
47.36	62	7	0	0	0	0
47.38	40	4	0	43	0	14
47.4	39	23	0	13	11	40
47.42	46	65	67	55	2	61
47.44	27	4	46	31	30	0
47.46	37	57	16	34	0	0
47.48	79	29	19	32	6	83
47.5	102	4	37	26	0	59
47.52	54	77	0	31	0	166
47.54	38	21	66	52	65	5
47.56	59	103	43	26	55	0
47.58	29	92	0	41	53	66
47.6	51	73	3	37	6	33
47.62	49	107	12	30	31	25
47.64	77	13	8	11	5	0
47.66	35	54	0	44	3	0
47.68	126	21	0	5	72	104
47.7	45	0	0	1	112	9
47.72	56	33	11	0	0	40
47.74	53	1	0	79	12	7
47.76	13	45	59	36	69	72
47.78	14	19	49	11	0	86
47.8	0	107	76	0	9	46
47.82	103	0	28	0	2	37
47.84	85	0	36	0	63	27
47.86	14	66	0	0	17	0
47.88	0	27	8	99	38	18
47.9	94	0	46	27	60	7
47.92	96	56	30	126	0	1
47.94	42	48	41	25	0	51
47.96	24	53	0	81	4	14
47.98	33	49	44	72	0	62
48	174	60	83	102	0	72
48.02	6	0	59	7	0	67
48.04	5	0	48	0	31	2
48.06	30	79	26	109	90	49
48.08	6	36	19	30	65	49
48.1	84	28	0	6	22	27
48.12	1	71	0	5	31	0
48.14	0	43	0	39	37	10
48.16	78	68	0	2	12	55
48.18	28	37	29	16	0	36
48.2	0	49	0	39	17	17
48.22	0	87	0	38	26	78
48.24	28	26	0	0	4	85
48.26	34	26	77	18	3	55
48.28	24	18	44	11	0	47
48.3	42	50	5	102	59	80
48.32	22	98	4	12	9	57
48.34	0	29	38	0	0	38
48.36	30	49	0	0	72	49
48.38	44	88	0	0	56	50
48.4	7	76	29	15	27	57
48.42	28	43	6	3	1	51
48.44	13	26	15	0	23	73
48.46	71	40	13	0	0	52
48.48	69	115	69	0	36	70
48.5	42	92	22	58	8	77
48.52	9	80	0	60	1	61
48.54	10	0	1	52	26	46
48.56	3	0	65	16	24	1
48.58	27	95	0	84	69	78
48.6	0	56	0	31	0	58
48.62	25	9	43	0	33	76
48.64	42	5	18	38	31	54
48.66	15	48	31	23	22	78
48.68	144	92	9	4	32	94
48.7	59	110	0	51	31	32
48.72	0	8	43	47	15	3
48.74	0	22	14	0	18	111
48.76	4	47	40	57	42	24
48.78	10	118	14	57	5	150
48.8	0	83	53	0	35	24
48.82	0	70	0	0	83	11
48.84	25	46	0	19	16	57
48.86	88	34	41	36	60	113
48.88	49	16	17	3	24	89
48.9	41	12	12	125	0	38
48.92	58	33	37	37	25	4
48.94	80	15	0	101	16	37
48.96	0	87	31	46	46	0
48.98	0	0	26	4	11	61
49	0	114	22	17	4	88
49.02	15	38	0	9	44	56
49.04	6	70	74	0	45	0
49.06	12	69	29	0	43	72
49.08	0	27	80	0	10	93
49.1	69	38	74	27	23	100
49.12	22	117	4	21	42	23
49.14	9	54	71	5	15	44
49.16	42	31	0	0	0	80
49.18	46	20	0	22	11	50
49.2	88	64	0	37	6	37
49.22	36	59	28	10	0	9
49.24	31	16	57	35	0	78
49.26	10	36	64	5	3	89
49.28	0	58	86	6	0	10
49.3	3	6	26	3	27	42
49.32	0	4	0	30	0	106
49.34	0	7	0	0	0	88
49.36	61	33	63	10	53	83
49.38	22	3	31	35	59	44
49.4	0	1	23	73	114	56
49.42	71	52	23	0	42	20
49.44	10	20	22	48	12	16
49.46	12	69	0	8	0	27
49.48	34	62	0	100	69	81
49.5	22	32	0	0	7	24
49.52	41	68	9	25	15	49
49.54	6	4	67	0	12	0
49.56	77	48	3	7	25	41
49.58	7	33	111	30	37	82
49.6	20	18	0	56	103	0
49.62	66	2	14	21	0	8
49.64	10	0	63	69	0	71
49.66	9	11	49	0	55	17
49.68	8	55	101	35	27	0
49.7	5	44	113	7	0	22
49.72	24	83	17	0	17	17
49.74	19	37	13	0	11	0
49.76	0	73	12	0	24	23
49.78	0	22	14	17	0	21
49.8	38	17	0	0	9	14
49.82	0	13	0	100	47	29
49.84	27	0	0	53	45	9
49.86	3	0	14	46	0	100
49.88	0	25	57	64	0	81
49.9	43	35	19	48	23	2
49.92	63	10	10	8	30	0
49.94	33	0	24	0	0	50
49.96	22	46	35	0	9	6
49.98	13	76	122	0	8	57
50	65	40	70	0	17	0
50.02	101	12	34	0	5	0
50.04	88	24	21	0	22	0
50.06	5	14	0	16	0	43
50.08	15	8	19	0	19	26
50.1	47	5	13	29	0	3
50.12	22	0	39	47	130	23
50.14	0	8	15	0	68	75
50.16	0	46	14	0	43	125
50.18	0	9	0	23	0	153
50.2	31	0	84	21	5	97
50.22	24	49	0	0	16	26
50.24	0	54	2	66	0	67
50.26	0	56	72	3	0	128
50.28	0	99	73	19	0	53
50.3	32	34	43	77	9	53
50.32	61	57	4	54	22	102
50.34	0	56	0	113	23	130
50.36	0	47	76	46	56	141
50.38	66	0	0	8	34	129
50.4	10	0	29	75	70	123
50.42	57	1	11	0	45	198
50.44	51	46	0	8	28	228
50.46	7	0	40	0	68	134
50.48	15	5	16	0	3	216
50.5	66	0	26	0	2	254
50.52	0	26	7	13	5	314
50.54	41	41	1	12	13	303
50.56	0	0	70	22	48	308
50.58	30	0	101	69	76	393
50.6	97	83	51	73	46	434
50.62	50	43	0	5	36	397
50.64	60	44	39	33	96	494
50.66	97	0	61	50	71	573
50.68	20	0	6	27	87	526
50.7	37	57	4	0	38	655
50.72	39	9	1	56	85	543
50.74	24	3	32	106	33	551
50.76	1	0	51	63	88	650
50.78	0	66	47	3	61	622
50.8	5	40	7	91	29	624
50.82	56	0	2	67	99	704
50.84	30	30	66	86	68	580
50.86	28	0	105	27	92	574
50.88	22	26	43	51	104	591
50.9	72	0	100	51	50	559
50.92	47	20	51	94	66	583
50.94	73	46	66	97	57	485
50.96	92	69	54	83	90	421
50.98	66	50	69	93	62	583
51	67	79	15	66	34	469
51.02	72	71	80	84	126	427
51.04	18	0	21	83	98	357
51.06	59	71	107	74	28	313
51.08	14	51	122	55	140	326
51.1	1	0	32	76	148	330
51.12	64	9	6	27	98	214
51.14	32	0	59	37	108	243
51.16	27	51	67	4	10	283
51.18	1	11	90	107	96	169
51.2	17	58	102	116	97	168
51.22	33	44	87	75	60	109
51.24	90	93	102	119	109	116
51.26	97	82	159	106	178	166
51.28	99	22	15	189	88	233
51.3	67	58	30	88	221	156
51.32	98	14	82	93	134	117
51.34	81	8	64	114	169	176
51.36	70	0	76	145	114	24
51.38	29	0	3	76	123	92
51.4	38	0	71	112	0	65
51.42	26	24	186	89	138	0
51.44	39	2	32	87	69	50
51.46	7	7	110	121	73	117
51.48	19	65	89	69	22	66
51.5	10	66	186	78	67	43
51.52	42	33	95	144	86	64
51.54	23	0	107	85	116	25
51.56	120	52	144	73	93	62
51.58	0	16	215	47	104	77
51.6	29	20	62	57	69	51
51.62	3	26	146	147	37	13
51.64	43	18	111	43	47	23
51.66	103	69	5	8	10	9
51.68	79	96	19	47	5	51
51.7	23	60	48	92	4	32
51.72	89	20	23	61	17	14
51.74	33	68	41	34	9	11
51.76	74	87	2	18	53	13
51.78	73	24	1	27	34	5
51.8	43	21	70	84	84	65
51.82	23	3	25	42	35	35
51.84	36	29	99	14	53	54
51.86	37	48	60	38	5	118
51.88	69	0	0	13	59	0
51.9	30	2	0	78	31	81
51.92	37	81	27	11	11	28
51.94	9	0	36	0	6	10
51.96	116	0	77	0	1	38
51.98	41	96	0	77	0	25
52	68	51	11	28	6	40
52.02	23	22	73	0	1	55
52.04	5	0	66	0	16	93
52.06	0	38	27	72	27	89
52.08	9	39	18	5	0	97
52.1	0	54	8	41	0	14
52.12	0	0	36	4	21	101
52.14	12	34	27	0	6	120
52.16	1	19	0	49	3	121
52.18	37	0	0	47	27	53
52.2	60	0	26	64	21	17
52.22	40	19	1	12	14	10
52.24	68	46	0	44	17	144
52.26	3	0	0	35	19	151
52.28	15	0	69	30	76	135
52.3	34	38	64	27	31	114
52.32	27	107	63	1	19	156
52.34	4	60	32	0	0	178
52.36	11	69	100	73	31	87
52.38	1	59	45	23	14	104
52.4	6	40	65	84	101	23
52.42	41	48	36	53	0	89
52.44	48	57	0	52	27	9
52.46	36	3	51	48	75	31
52.48	0	28	46	19	32	0
52.5	17	25	0	43	22	81
52.52	54	27	26	0	91	54
52.54	45	31	5	31	0	153
52.56	76	57	75	17	53	40
52.58	28	65	24	32	15	148
52.6	78	0	67	79	38	142
52.62	144	8	54	99	30	185
52.64	61	0	37	28	35	175
52.66	19	82	0	69	28	86
52.68	20	10	21	66	86	18
52.7	0	0	20	28	46	0
52.72	40	0	0	20	51	3
52.74	41	0	0	0	0	2
52.76	15	56	50	0	22	19
52.78	0	29	78	20	46	17
52.8	0	64	39	0	0	70
52.82	75	50	0	0	3	143
52.84	67	53	0	43	40	128
52.86	22	43	17	0	30	167
52.88	0	105	29	0	0	122
52.9	0	16	69	62	72	140
52.92	70	0	119	30	53	92
52.94	43	31	47	25	60	89
52.96	24	17	52	0	24	79
52.98	6	3	0	0	36	7
53	65	53	91	0	7	3
53.02	29	41	24	0	0	45
53.04	65	29	0	13	0	11
53.06	5	96	0	0	0	6
53.08	27	45	0	0	0	6
53.1	40	17	10	16	0	2
53.12	85	77	32	65	42	50
53.14	77	68	29	53	53	55
53.16	32	65	32	0	75	16
53.18	75	8	77	0	11	81
53.2	60	61	65	0	64	0
53.22	42	25	0	46	0	118
53.24	0	14	27	49	5	71
53.26	0	58	0	7	48	33
53.28	0	0	72	0	18	28
53.3	49	10	22	0	5	95
53.32	15	42	19	3	0	76
53.34	80	8	9	45	0	96
53.36	46	46	27	59	0	61
53.38	91	94	43	0	3	46
53.4	71	69	0	48	33	2
53.42	52	42	23	36	35	75
53.44	13	37	0	0	0	35
53.46	44	0	0	22	100	13
53.48	62	64	39	33	91	52
53.5	9	112	0	4	15	44
53.52	8	34	0	5	94	39
53.54	89	36	0	0	0	63
53.56	28	17	0	0	37	4
53.58	126	34	5	27	92	51
53.6	85	17	69	18	50	0
53.62	67	3	0	29	33	14
53.64	37	2	84	38	79	31
53.66	8	56	18	19	76	12
53.68	5	20	59	20	0	3
53.7	10	0	0	0	46	30
53.72	6	24	72	0	6	61
53.74	33	0	24	58	28	40
53.76	11	25	104	41	0	71
53.78	34	0	7	16	0	41
53.8	36	10	2	11	66	22
53.82	27	78	13	1	13	0
53.84	63	31	23	78	54	78
53.86	40	46	0	0	12	50
53.88	75	71	71	0	24	45
53.9	18	0	29	6	0	20
53.92	43	65	0	14	14	5
53.94	42	0	124	40	48	29
53.96	80	65	58	53	2	0
53.98	36	16	54	12	0	0
54	72	0	21	73	30	46
54.02	61	0	13	69	39	38
54.04	84	87	0	58	29	71
54.06	19	0	31	23	0	0
54.08	2	4	5	83	55	8
54.1	22	0	4	52	0	43
54.12	18	69	48	55	21	14
54.14	59	11	0	42	0	2
54.16	0	37	0	21	29	106
54.18	10	34	33	29	21	40
54.2	52	27	49	79	0	0
54.22	49	0	6	43	42	2
54.24	40	67	0	17	9	1
54.26	43	13	42	26	57	0
54.28	0	9	94	76	6	23
54.3	88	25	45	112	0	6
54.32	105	44	52	101	68	19
54.34	5	28	62	92	94	34
54.36	42	45	41	74	0	63
54.38	62	0	0	85	0	59
54.4	51	58	43	72	39	0
54.42	3	29	12	82	34	61
54.44	0	69	0	41	0	0
54.46	0	1	38	63	0	2
54.48	57	0	23	17	7	17
54.5	15	14	14	36	66	0
54.52	3	54	53	21	20	0
54.54	26	0	66	83	13	0
54.56	40	0	58	86	52	0
54.58	58	16	80	56	32	0
54.6	64	34	60	32	20	22
54.62	34	0	57	78	37	0
54.64	0	85	44	83	0	0
54.66	65	0	0	98	20	127
54.68	34	30	0	90	8	33
54.7	19	94	0	43	0	0
54.72	62	27	19	58	0	0
54.74	0	15	12	51	11	8
54.76	23	43	35	84	0	49
54.78	107	36	66	48	0	30
54.8	39	0	18	48	23	17
54.82	38	34	28	116	2	51
54.84	12	12	72	89	0	0
54.86	14	10	59	27	9	6
54.88	41	41	0	67	0	0
54.9	102	59	0	43	0	0
54.92	52	82	41	74	0	0
54.94	2	0	29	22	43	0
54.96	24	41	0	45	48	36
54.98	11	28	18	12	34	4
55	0	18	31	62	4	0
55.02	17	41	79	39	6	0
55.04	18	43	36	83	40	0
55.06	7	0	36	28	81	51
55.08	104	5	3	34	26	0
55.1	84	41	0	89	42	0
55.12	94	32	42	56	28	0
55.14	99	104	0	36	0	0
55.16	35	50	0	25	4	0
55.18	75	54	0	42	0	0
55.2	111	36	72	24	0	14
55.22	98	41	0	97	0	0
55.24	33	28	33	10	31	65
55.26	2	37	148	0	0	136
55.28	21	40	0	24	0	77
55.3	20	24	52	13	10	40
55.32	84	0	36	16	0	98
55.34	64	20	0	22	0	84
55.36	51	12	6	69	0	96
55.38	129	12	39	34	0	229
55.4	107	41	7	69	0	126
55.42	112	16	0	16	47	152
55.44	36	47	0	4	0	227
55.46	112	13	33	0	24	259
55.48	70	24	20	2	9	266
55.5	98	60	0	0	0	392
55.52	43	68	1	4	32	444
55.54	61	41	0	3	12	520
55.56	12	73	44	0	0	588
55.58	47	13	10	115	35	755
55.6	3	81	0	107	29	761
55.62	1	19	20	28	0	980
55.64	66	62	38	52	47	1000
55.66	80	21	64	27	92	1128
55.68	96	2	5	85	32	1161
55.7	40	22	4	16	37	1226
55.72	62	13	33	0	68	1203
55.74	59	8	60	0	60	1391
55.76	71	2	72	24	75	1412
55.78	98	2	0	65	108	1615
55.8	51	41	34	0	54	1688
55.82	14	31	56	63	87	1809
55.84	32	25	26	47	128	1912
55.86	97	25	51	58	53	2065
55.88	94	38	52	109	108	2145
55.9	55	30	101	106	38	2289
55.92	25	53	140	65	75	2511
55.94	98	0	84	180	236	2479
55.96	0	0	64	128	222	2721
55.98	101	0	107	129	97	2888
56	43	60	60	144	227	3030
56.02	76	8	93	149	196	3228
56.04	21	7	22	134	241	3155
56.06	33	19	195	150	256	3242
56.08	96	51	86	170	239	3363
56.1	118	0	70	162	201	3183
56.12	69	48	28	174	217	3247
56.14	6	60	103	139	313	3127
56.16	1	15	115	209	176	3243
56.18	60	0	94	221	202	2987
56.2	43	35	114	258	264	2826
56.22	75	19	144	216	282	2582
56.24	57	18	178	263	260	2551
56.26	7	0	201	208	282	2405
56.28	0	0	177	324	293	2171
56.3	120	3	133	212	315	2054
56.32	0	72	156	316	380	1790
56.34	90	2	122	321	406	1858
56.36	2	20	194	259	305	1577
56.38	0	120	134	332	371	1517
56.4	80	36	115	349	339	1485
56.42	170	52	196	361	302	1219
56.44	118	22	187	328	363	1149
56.46	105	41	203	308	312	1222
56.48	74	76	210	329	283	1192
56.5	44	23	209	349	292	1040
56.52	37	94	221	431	402	882
56.54	6	36	284	367	433	723
56.56	0	100	290	316	451	659
56.58	16	64	278	367	293	700
56.6	3	10	283	486	331	618
56.62	23	60	234	389	431	437
56.64	80	60	296	486	553	495
56.66	20	88	276	463	438	479
56.68	0	89	309	439	325	461
56.7	83	17	240	499	264	431
56.72	16	85	263	410	321	346
56.74	41	61	263	462	417	276
56.76	45	87	329	532	366	234
56.78	27	116	284	399	389	242
56.8	76	84	241	395	251	299
56.82	74	76	308	413	292	236
56.84	36	140	249	395	362	230
56.86	41	105	362	360	413	186
56.88	7	20	229	372	209	257
56.9	71	123	251	292	299	148
56.92	35	111	303	324	246	124
56.94	35	33	290	351	214	185
56.96	5	113	240	352	294	162
56.98	20	98	294	252	271	221
57	88	55	120	320	166	117
57.02	111	39	135	291	180	120
57.04	1	116	157	216	249	86
57.06	70	36	217	277	205	103
57.08	63	26	163	196	191	12
57.1	10	112	81	89	131	9
57.12	28	66	77	167	107	30
57.14	46	117	134	188	99	42
57.16	27	101	166	99	203	117
57.18	16	104	178	131	145	40
57.2	28	32	57	104	67	67
57.22	3	60	47	90	115	29
57.24	79	88	5	62	75	21
57.26	12	69	65	148	114	87
57.28	65	63	68	74	127	171
57.3	104	16	37	5	18	0
57.32	0	4	15	30	7	2
57.34	0	58	5	92	0	1
57.36	18	27	118	37	27	39
57.38	54	39	12	80	12	58
57.4	50	6	105	80	63	28
57.42	40	50	24	93	11	24
57.44	0	59	61	44	16	9
57.46	45	46	75	50	45	5
57.48	55	89	90	49	0	36
57.5	33	19	18	28	36	87
57.52	0	63	11	92	78	38
57.54	54	98	37	20	48	0
57.56	27	75	1	6	11	24
57.58	17	6	19	4	31	19
57.6	86	66	18	0	21	76
57.62	0	46	0	23	0	63
57.64	31	54	1	58	2	29
57.66	93	41	7	0	25	7
57.68	53	77	2	56	0	35
57.7	55	4	58	50	0	96
57.72	113	62	31	0	0	52
57.74	96	4	29	48	37	19
57.76	67	2	40	0	0	9
57.78	0	15	42	0	44	35
57.8	40	69	45	0	39	34
57.82	36	43	0	29	59	44
57.84	16	20	11	28	14	6
57.86	31	12	30	1	22	5
57.88	2	48	0	77	0	43
57.9	0	19	0	12	0	54
57.92	0	53	14	0	0	65
57.94	77	43	59	39	0	6
57.96	23	71	23	32	16	10
57.98	130	43	9	0	12	0
58	59	3	26	0	7	34
58.02	46	164	21	63	16	78
58.04	55	21	100	36	0	29
58.06	0	33	20	0	44	73
58.08	52	79	44	29	0	0
58.1	43	63	1	8	0	9
58.12	51	32	45	0	0	6
58.14	2	23	57	0	33	0
58.16	0	26	67	67	73	0
58.18	0	22	0	31	10	19
58.2	26	38	0	4	45	0
58.22	36	95	12	43	39	0
58.24	12	46	17	22	3	0
58.26	12	68	4	0	8	27
58.28	10	68	65	10	39	16
58.3	52	129	94	0	56	0
58.32	36	48	0	39	24	46
58.34	75	47	5	0	12	1
58.36	29	64	74	0	24	13
58.38	60	61	18	6	89	29
58.4	41	61	0	84	0	39
58.42	36	108	79	21	0	1
58.44	19	80	3	3	60	0
58.46	3	38	0	34	36	119
58.48	110	47	59	11	48	31
58.5	23	99	8	49	54	0
58.52	9	60	3	0	0	69
58.54	3	47	1	17	0	35
58.56	64	27	40	3	0	34
58.58	45	67	45	1	36	0
58.6	124	75	125	0	17	31
58.62	0	84	22	24	3	19
58.64	28	76	61	17	1	71
58.66	83	39	0	1	5	72
58.68	9	92	127	0	1	41
58.7	15	13	121	59	10	0
58.72	14	14	15	37	0	67
58.74	38	97	23	64	81	95
58.76	5	12	6	16	7	17
58.78	0	62	132	57	0	0
58.8	1	72	18	30	29	18
58.82	0	100	0	56	23	6
58.84	23	67	0	78	0	80
58.86	104	108	49	5	85	0
58.88	47	89	62	103	22	0
58.9	25	26	83	38	35	0
58.92	44	89	65	66	38	0
58.94	65	115	1	0	47	30
58.96	58	35	64	0	39	39
58.98	48	44	49	22	0	45
59	87	31	0	10	13	29
59.02	73	84	43	25	69	7
59.04	27	68	35	3	109	73
59.06	18	65	10	32	46	93
59.08	79	105	37	70	87	87
59.1	27	33	52	53	22	28
59.12	0	136	44	124	37	22
59.14	0	43	25	6	16	26
59.16	0	124	33	6	89	3
59.18	59	46	21	28	0	81
59.2	62	108	27	55	0	5
59.22	82	93	9	24	0	12
59.24	32	65	7	0	0	4
59.26	17	7	38	61	21	68
59.28	44	4	11	41	41	0
59.3	95	72	55	35	0	39
59.32	71	34	9	53	0	45
59.34	15	52	35	75	0	17
59.36	0	43	48	50	33	88
59.38	0	65	15	68	38	46
59.4	31	57	10	111	43	0
59.42	44	31	55	45	4	0
59.44	25	67	99	0	20	31
59.46	21	45	19	34	67	73
59.48	5	53	41	44	0	52
59.5	0	74	90	31	4	84
59.52	35	56	31	21	0	44
59.54	36	10	46	45	20	8
59.56	42	0	11	27	4	0
59.58	17	9	29	65	32	25
59.6	40	50	16	51	10	0
59.62	77	41	1	51	0	0
59.64	10	81	52	24	32	19
59.66	34	28	1	2	32	5
59.68	17	45	43	0	20	12
59.7	16	101	20	0	56	0
59.72	39	5	0	119	13	100
59.74	1	3	15	62	10	44
59.76	0	62	83	47	0	60
59.78	37	31	31	44	22	93
59.8	0	10	3	45	21	44
59.82	59	25	25	66	1	60
59.84	28	0	62	29	73	41
59.86	0	49	81	0	0	16
59.88	29	41	78	0	18	27
59.9	6	39	10	0	0	60
59.92	0	0	0	38	60	28
59.94	19	0	55	59	53	70
[truncated: 503 more rows]

## Sheet: Figure 1i
ICP-MS
	samples	Co:Ir	samples	Sr:Ir
SI1C1	1	0.079	1	0.22
SI2C1	2	0.08	2	0.23
SI4C1	3	0.059	3	0.33
SI6C1	4	0.053	4	0.63
SI8C1	5	0.043	5	0.72
SI	6	0	6	1.06

## Sheet: Figure 2a
OER polarization curves of samples
SI1C1		SI2C1		SI4C1		SI6C1		SI8C1		SI
1.19828	2.24541	1.1985	2.07296	1.19812	2.58776	1.19842	2.69133	1.19844	2.48929	1.19957	0.47735
1.19929	2.23367	1.19948	2.09133	1.19912	2.59541	1.1994	2.71837	1.19943	2.50102	1.20056	0.48408
1.20031	2.20867	1.20048	2.0898	1.20012	2.58622	1.2004	2.71531	1.20044	2.48571	1.20156	0.48352
1.20133	2.18061	1.20149	2.08214	1.20114	2.57143	1.20141	2.70153	1.20146	2.46173	1.20257	0.48184
1.20236	2.15102	1.2025	2.07245	1.20215	2.55561	1.20242	2.68418	1.20247	2.43622	1.20357	0.47964
1.20338	2.11837	1.20351	2.05867	1.20316	2.53776	1.20344	2.66122	1.20349	2.40714	1.20457	0.47735
1.20441	2.08571	1.20452	2.04592	1.20417	2.52041	1.20445	2.63827	1.20451	2.37806	1.20557	0.47459
1.20543	2.05357	1.20553	2.03367	1.20518	2.50357	1.20546	2.6148	1.20553	2.34949	1.20657	0.47179
1.20646	2.02092	1.20654	2.0199	1.2062	2.48571	1.20648	2.59031	1.20654	2.32041	1.20758	0.46944
1.20748	1.98929	1.20754	2.00714	1.20721	2.4699	1.20749	2.56684	1.20756	2.29286	1.20858	0.46735
1.2085	1.95867	1.20855	1.99439	1.20822	2.45408	1.20851	2.54235	1.20858	2.26429	1.20958	0.46515
1.20953	1.92755	1.20956	1.98112	1.20923	2.43827	1.20952	2.51633	1.2096	2.23622	1.21058	0.46286
1.21055	1.89847	1.21057	1.97041	1.21024	2.42398	1.21053	2.49337	1.21061	2.21071	1.21158	0.46128
1.21157	1.86939	1.21158	1.95765	1.21125	2.40867	1.21155	2.46837	1.21163	2.18469	1.21259	0.45964
1.21259	1.84337	1.21259	1.94694	1.21226	2.39439	1.21256	2.44592	1.21264	2.16276	1.21359	0.45735
1.21361	1.81837	1.2136	1.9352	1.21327	2.38112	1.21357	2.42347	1.21366	2.13929	1.21459	0.45561
1.21463	1.79082	1.21461	1.92347	1.21428	2.36582	1.21459	2.39847	1.21467	2.11327	1.21559	0.45408
1.21565	1.76531	1.21561	1.91276	1.21529	2.35306	1.2156	2.37602	1.21569	2.09082	1.21659	0.45276
1.21667	1.73878	1.21662	1.90255	1.2163	2.33929	1.21662	2.35204	1.2167	2.06786	1.21759	0.45179
1.21769	1.71327	1.21763	1.89133	1.21731	2.32551	1.21763	2.32755	1.21772	2.04388	1.21859	0.45051
1.21871	1.69031	1.21864	1.88112	1.21832	2.31378	1.21864	2.30612	1.21873	2.02296	1.21959	0.44929
1.21973	1.66684	1.21964	1.8699	1.21933	2.30051	1.21966	2.28214	1.21975	2.00051	1.2206	0.44811
1.22074	1.64337	1.22065	1.8602	1.22034	2.28827	1.22067	2.25816	1.22076	1.97908	1.2216	0.44679
1.22176	1.62194	1.22166	1.85102	1.22135	2.27602	1.22169	2.2352	1.22177	1.95867	1.2226	0.44607
1.22278	1.59949	1.22267	1.84031	1.22236	2.26276	1.2227	2.21071	1.22279	1.93673	1.2236	0.44474
1.22379	1.57959	1.22367	1.83112	1.22337	2.25102	1.22371	2.1898	1.2238	1.91684	1.2246	0.44388
1.22481	1.5602	1.22468	1.82143	1.22438	2.2398	1.22473	2.16786	1.22481	1.89694	1.2256	0.44372
1.22582	1.54184	1.22569	1.81122	1.22538	2.22806	1.22574	2.14643	1.22582	1.87653	1.2266	0.44265
1.22684	1.52296	1.22669	1.80153	1.22639	2.21684	1.22675	2.12449	1.22683	1.85918	1.2276	0.44224
1.22785	1.50408	1.2277	1.79031	1.2274	2.20459	1.22776	2.10051	1.22785	1.84031	1.2286	0.44184
1.22886	1.48673	1.22871	1.7801	1.22841	2.19388	1.22878	2.07857	1.22886	1.82296	1.2296	0.44148
1.22988	1.46939	1.22972	1.7699	1.22942	2.18367	1.22979	2.05663	1.22987	1.8051	1.2306	0.44112
1.23089	1.45204	1.23072	1.75816	1.23042	2.17194	1.2308	2.03265	1.23088	1.78418	1.2316	0.4402
1.2319	1.43673	1.23173	1.74796	1.23143	2.16224	1.23182	2.01122	1.23189	1.76735	1.2326	0.44015
1.23291	1.42092	1.23274	1.73724	1.23244	2.15102	1.23283	1.98929	1.2329	1.74898	1.2336	0.44026
1.23393	1.4051	1.23375	1.72602	1.23345	2.13929	1.23384	1.96735	1.23392	1.72959	1.2346	0.43934
1.23494	1.39133	1.23476	1.71633	1.23446	2.12857	1.23486	1.94643	1.23493	1.71276	1.2356	0.43918
1.23595	1.37602	1.23576	1.70408	1.23547	2.11633	1.23587	1.92398	1.23594	1.69388	1.2366	0.43898
1.23696	1.36224	1.23677	1.69337	1.23647	2.10459	1.23688	1.90255	1.23695	1.67653	1.2376	0.43867
1.23797	1.34898	1.23778	1.68265	1.23748	2.09337	1.23789	1.88265	1.23796	1.65918	1.2386	0.43903
1.23898	1.3352	1.23879	1.67143	1.23849	2.08112	1.2389	1.86276	1.23897	1.64082	1.2396	0.43878
1.23999	1.32347	1.2398	1.66071	1.2395	2.0699	1.23992	1.84439	1.23998	1.62449	1.2406	0.43888
1.241	1.31122	1.2408	1.64898	1.24051	2.05867	1.24093	1.82602	1.24099	1.60714	1.2416	0.43913
1.24201	1.29898	1.24181	1.63673	1.24152	2.04592	1.24194	1.80663	1.242	1.59031	1.2426	0.43888
1.24302	1.28776	1.24282	1.62653	1.24252	2.03418	1.24295	1.78929	1.24301	1.575	1.2436	0.43908
1.24403	1.275	1.24383	1.61429	1.24353	2.02092	1.24396	1.76735	1.24402	1.55765	1.2446	0.43852
1.24503	1.2648	1.24484	1.60357	1.24454	2.00918	1.24497	1.75	1.24503	1.54337	1.2456	0.43847
1.24604	1.25408	1.24585	1.59235	1.24555	1.99796	1.24598	1.73265	1.24604	1.52806	1.2466	0.43903
1.24705	1.24286	1.24685	1.58061	1.24656	1.98418	1.24699	1.71276	1.24705	1.51071	1.2476	0.43852
1.24806	1.23367	1.24786	1.5699	1.24757	1.97296	1.248	1.69694	1.24806	1.49541	1.2486	0.43852
1.24906	1.22347	1.24887	1.55969	1.24858	1.9602	1.24901	1.6801	1.24907	1.48061	1.2496	0.43857
1.25007	1.21327	1.24988	1.54796	1.24959	1.94745	1.25002	1.66173	1.25008	1.46378	1.2506	0.43878
1.25108	1.2051	1.25088	1.53827	1.2506	1.9352	1.25103	1.64745	1.25109	1.45102	1.2516	0.43929
1.25209	1.19541	1.25189	1.52653	1.25161	1.92245	1.25204	1.63061	1.2521	1.43571	1.2526	0.43903
1.25309	1.18724	1.2529	1.51582	1.25262	1.90969	1.25305	1.61582	1.25311	1.42194	1.2536	0.43893
1.2541	1.17959	1.25391	1.50561	1.25362	1.89847	1.25406	1.60255	1.25412	1.40867	1.2546	0.43959
1.25511	1.16939	1.25492	1.49337	1.25463	1.88418	1.25507	1.58673	1.25513	1.39337	1.2556	0.43964
1.25611	1.16173	1.25592	1.48265	1.25564	1.87245	1.25607	1.57449	1.25613	1.38061	1.2566	0.43954
1.25712	1.15408	1.25693	1.47143	1.25665	1.85969	1.25708	1.56122	1.25714	1.36684	1.2576	0.44
1.25812	1.14592	1.25794	1.46071	1.25766	1.84847	1.25809	1.54898	1.25815	1.35408	1.2586	0.43985
1.25913	1.1398	1.25895	1.45153	1.25867	1.83724	1.2591	1.53827	1.25916	1.34286	1.2596	0.44041
1.26014	1.1301	1.25996	1.4398	1.25968	1.82449	1.2601	1.52398	1.26017	1.32908	1.2606	0.44056
1.26114	1.12398	1.26096	1.4301	1.26069	1.81224	1.26111	1.51276	1.26117	1.31735	1.2616	0.44036
1.26215	1.11786	1.26197	1.42041	1.26169	1.80051	1.26212	1.50255	1.26218	1.30714	1.2626	0.44133
1.26315	1.11071	1.26298	1.41071	1.2627	1.78776	1.26312	1.49082	1.26319	1.29541	1.2636	0.44204
1.26416	1.1051	1.26398	1.40204	1.26371	1.77653	1.26413	1.48214	1.26419	1.28622	1.2646	0.44204
1.26516	1.09898	1.26499	1.39235	1.26472	1.76378	1.26513	1.47296	1.2652	1.27551	1.2656	0.44219
1.26617	1.09133	1.266	1.38214	1.26573	1.75051	1.26614	1.46122	1.26621	1.26378	1.2666	0.4424
1.26717	1.08673	1.267	1.37296	1.26674	1.73878	1.26715	1.45408	1.26721	1.2551	1.2676	0.44286
1.26818	1.07908	1.26801	1.36327	1.26775	1.72551	1.26815	1.44286	1.26822	1.24388	1.2686	0.44209
1.26918	1.07347	1.26902	1.35408	1.26876	1.71327	1.26916	1.43367	1.26923	1.23418	1.2696	0.4424
1.27018	1.06837	1.27002	1.34592	1.26977	1.70204	1.27016	1.42653	1.27023	1.22551	1.2706	0.44352
1.27119	1.06224	1.27103	1.33622	1.27077	1.68929	1.27117	1.41786	1.27124	1.21633	1.2716	0.44316
1.27219	1.05714	1.27204	1.32908	1.27178	1.67806	1.27217	1.41071	1.27224	1.20816	1.2726	0.44337
1.2732	1.05102	1.27304	1.32041	1.27279	1.66582	1.27318	1.40306	1.27325	1.2	1.2736	0.44383
1.2742	1.04592	1.27405	1.31173	1.2738	1.65357	1.27418	1.39439	1.27425	1.19082	1.2746	0.44306
1.2752	1.04235	1.27505	1.3051	1.27481	1.64286	1.27518	1.38929	1.27526	1.18469	1.2756	0.44372
1.27621	1.03571	1.27606	1.29643	1.27582	1.62959	1.27619	1.3801	1.27626	1.175	1.2766	0.44372
1.27721	1.03214	1.27706	1.29031	1.27683	1.6199	1.27719	1.37551	1.27727	1.16888	1.2776	0.44413
1.27821	1.02806	1.27807	1.28367	1.27783	1.60969	1.27819	1.37092	1.27827	1.16378	1.2786	0.44408
1.27922	1.02245	1.27908	1.275	1.27884	1.59796	1.2792	1.36327	1.27928	1.1551	1.2796	0.44378
1.28022	1.01888	1.28008	1.26888	1.27985	1.58827	1.2802	1.35918	1.28028	1.14949	1.2806	0.44454
1.28122	1.01429	1.28108	1.26173	1.28086	1.57806	1.2812	1.35306	1.28128	1.14286	1.2816	0.44444
1.28223	1.00867	1.28209	1.25408	1.28186	1.56735	1.28221	1.34592	1.28229	1.13622	1.2826	0.44408
1.28323	1.00612	1.28309	1.24949	1.28287	1.55918	1.28321	1.34337	1.28329	1.13163	1.2836	0.44439
1.28423	1.00102	1.2841	1.24286	1.28388	1.54847	1.28421	1.33776	1.28429	1.125	1.2846	0.44398
1.28524	0.99694	1.2851	1.23724	1.28488	1.53929	1.28522	1.33367	1.2853	1.11939	1.2856	0.44367
1.28624	0.99439	1.28611	1.23316	1.28589	1.53112	1.28622	1.33112	1.2863	1.11582	1.2866	0.44459
1.28724	0.98878	1.28711	1.22653	1.2869	1.5199	1.28722	1.32398	1.2873	1.10867	1.2876	0.44403
1.28825	0.98622	1.28811	1.22143	1.2879	1.51122	1.28822	1.32143	1.28831	1.10459	1.2886	0.44434
1.28925	0.98316	1.28912	1.21633	1.28891	1.50255	1.28923	1.31684	1.28931	1.1	1.2896	0.44454
1.29025	0.97959	1.29012	1.21173	1.28992	1.49388	1.29023	1.31429	1.29031	1.09592	1.2906	0.44444
1.29125	0.97806	1.29112	1.20867	1.29092	1.48673	1.29123	1.31327	1.29131	1.09439	1.2916	0.44449
1.29226	0.97296	1.29213	1.20306	1.29193	1.47755	1.29223	1.30765	1.29232	1.08827	1.2926	0.44429
1.29326	0.9699	1.29313	1.19949	1.29293	1.47041	1.29323	1.3051	1.29332	1.0852	1.2936	0.44439
1.29426	0.96837	1.29413	1.19643	1.29394	1.46378	1.29423	1.30357	1.29432	1.08265	1.2946	0.44474
1.29526	0.96327	1.29514	1.1898	1.29495	1.45306	1.29524	1.29745	1.29532	1.07755	1.2956	0.44378
1.29626	0.96224	1.29614	1.18776	1.29595	1.44745	1.29624	1.29745	1.29633	1.07602	1.2966	0.44449
1.29727	0.95969	1.29714	1.18418	1.29696	1.44082	1.29724	1.29592	1.29733	1.07398	1.2976	0.44464
1.29827	0.95663	1.29814	1.1801	1.29796	1.43265	1.29824	1.29184	1.29833	1.06939	1.2986	0.44393
1.29927	0.95561	1.29915	1.17857	1.29897	1.42653	1.29924	1.29184	1.29933	1.06786	1.2996	0.44418
1.30027	0.95153	1.30015	1.17347	1.29997	1.41837	1.30024	1.28673	1.30033	1.06378	1.3006	0.44362
1.30127	0.94949	1.30115	1.17041	1.30098	1.41276	1.30124	1.2852	1.30133	1.06122	1.3016	0.44347
1.30227	0.94847	1.30215	1.16888	1.30198	1.40714	1.30224	1.28571	1.30233	1.06071	1.3026	0.44429
1.30328	0.94541	1.30315	1.16531	1.30298	1.4	1.30325	1.28214	1.30334	1.05765	1.3036	0.44357
1.30428	0.94439	1.30416	1.16429	1.30399	1.3949	1.30425	1.28214	1.30434	1.05663	1.3046	0.44388
1.30528	0.94235	1.30516	1.16122	1.30499	1.38929	1.30525	1.28061	1.30534	1.0551	1.3056	0.44357
1.30628	0.9398	1.30616	1.15867	1.306	1.38265	1.30625	1.27806	1.30634	1.05306	1.3066	0.44316
1.30728	0.93929	1.30716	1.15816	1.307	1.37908	1.30725	1.27959	1.30734	1.05306	1.3076	0.44393
1.30828	0.93571	1.30816	1.15408	1.30801	1.37143	1.30825	1.27449	1.30834	1.04847	1.3086	0.44291
1.30929	0.9352	1.30916	1.15306	1.30901	1.36735	1.30925	1.27602	1.30934	1.04949	1.3096	0.44301
1.31029	0.9352	1.31016	1.15255	1.31001	1.36378	1.31025	1.27755	1.31034	1.04949	1.3106	0.44321
1.31129	0.93265	1.31117	1.14847	1.31102	1.35663	1.31125	1.27347	1.31134	1.04592	1.3116	0.4425
1.31229	0.93265	1.31217	1.14847	1.31202	1.35357	1.31225	1.275	1.31234	1.04694	1.3126	0.44235
1.31329	0.93214	1.31317	1.14694	1.31302	1.34847	1.31325	1.27398	1.31334	1.04592	1.3136	0.4427
1.31429	0.9301	1.31417	1.14541	1.31403	1.34388	1.31425	1.27245	1.31434	1.04439	1.3146	0.44276
1.31529	0.93112	1.31517	1.14643	1.31503	1.34184	1.31525	1.27602	1.31534	1.04643	1.3156	0.44316
1.31629	0.93061	1.31617	1.14541	1.31603	1.33724	1.31625	1.27449	1.31634	1.04541	1.3166	0.44281
1.31729	0.93061	1.31717	1.1449	1.31703	1.33367	1.31725	1.275	1.31734	1.04592	1.3176	0.44281
1.31829	0.93163	1.31817	1.14541	1.31804	1.33061	1.31825	1.27755	1.31834	1.04694	1.3186	0.44301
1.31929	0.92959	1.31917	1.14286	1.31904	1.32551	1.31925	1.27551	1.31934	1.04439	1.3196	0.44245
1.32029	0.93061	1.32017	1.14388	1.32004	1.32347	1.32025	1.27755	1.32034	1.04592	1.3206	0.4427
1.32129	0.9301	1.32117	1.14337	1.32104	1.32041	1.32125	1.27704	1.32134	1.04592	1.3216	0.44281
1.32229	0.9301	1.32217	1.14337	1.32205	1.31684	1.32225	1.27908	1.32234	1.04592	1.3226	0.44255
1.32329	0.93214	1.32317	1.14439	1.32305	1.31582	1.32325	1.28163	1.32334	1.04847	1.3236	0.44301
1.32429	0.93112	1.32417	1.14286	1.32405	1.31173	1.32425	1.27959	1.32434	1.04643	1.3246	0.44255
1.32529	0.93214	1.32517	1.14337	1.32505	1.30969	1.32525	1.28163	1.32534	1.04745	1.3256	0.44332
1.32629	0.93418	1.32617	1.14541	1.32605	1.30867	1.32624	1.28469	1.32634	1.05	1.3266	0.44357
1.32729	0.93112	1.32717	1.14286	1.32705	1.30408	1.32725	1.28214	1.32734	1.04694	1.3276	0.44306
1.32829	0.93367	1.32817	1.14592	1.32805	1.30408	1.32824	1.28776	1.32834	1.05051	1.3286	0.44372
1.32928	0.93571	1.32917	1.14745	1.32906	1.30306	1.32924	1.28929	1.32934	1.05306	1.3296	0.44398
1.33028	0.93571	1.33017	1.14592	1.33006	1.29898	1.33024	1.28929	1.33034	1.05204	1.3306	0.44352
1.33128	0.93878	1.33117	1.14898	1.33106	1.3	1.33124	1.29337	1.33134	1.05561	1.3316	0.44464
1.33228	0.93776	1.33217	1.14847	1.33206	1.29745	1.33224	1.29235	1.33234	1.05408	1.3326	0.44378
1.33328	0.9398	1.33317	1.14949	1.33306	1.29592	1.33324	1.29439	1.33334	1.05561	1.3336	0.44388
1.33428	0.94184	1.33416	1.15204	1.33406	1.29592	1.33424	1.29898	1.33434	1.05918	1.3346	0.44469
1.33528	0.94184	1.33516	1.15204	1.33506	1.29337	1.33524	1.29949	1.33534	1.05918	1.3356	0.44393
1.33628	0.9449	1.33616	1.1551	1.33606	1.29388	1.33623	1.30408	1.33633	1.06122	1.3366	0.44515
1.33728	0.94592	1.33716	1.15612	1.33706	1.29286	1.33723	1.30561	1.33733	1.06327	1.3376	0.44561
1.33828	0.94694	1.33816	1.15714	1.33806	1.29235	1.33823	1.30663	1.33833	1.06429	1.3386	0.44561
1.33927	0.95051	1.33916	1.16071	1.33906	1.29388	1.33923	1.31276	1.33933	1.06837	1.3396	0.44663
1.34027	0.94949	1.34016	1.15969	1.34007	1.28929	1.34023	1.3102	1.34033	1.06531	1.3406	0.44643
1.34127	0.95357	1.34116	1.16378	1.34106	1.29184	1.34123	1.31633	1.34133	1.07092	1.3416	0.44719
1.34227	0.95765	1.34215	1.16786	1.34206	1.29439	1.34222	1.32143	1.34233	1.07551	1.3426	0.44811
1.34327	0.95714	1.34315	1.16735	1.34306	1.29184	1.34322	1.32092	1.34333	1.07449	1.3436	0.44765
1.34427	0.96071	1.34415	1.17143	1.34406	1.29388	1.34422	1.32755	1.34432	1.07959	1.3446	0.44832
1.34526	0.96378	1.34515	1.17398	1.34506	1.29388	1.34522	1.32959	1.34532	1.08163	1.34559	0.44944
1.34626	0.96378	1.34615	1.17398	1.34606	1.29235	1.34622	1.33061	1.34632	1.08112	1.3466	0.44898
1.34726	0.96888	1.34715	1.17857	1.34706	1.29592	1.34721	1.33673	1.34732	1.08673	1.34759	0.45036
1.34826	0.96888	1.34814	1.17959	1.34806	1.29541	1.34821	1.33827	1.34832	1.08776	1.34859	0.45026
1.34926	0.97143	1.34914	1.18265	1.34906	1.29592	1.34921	1.34286	1.34932	1.09031	1.34959	0.45087
1.35025	0.97602	1.35014	1.18673	1.35006	1.29847	1.35021	1.34847	1.35031	1.0949	1.35059	0.45194
1.35125	0.97551	1.35114	1.18724	1.35106	1.29745	1.35121	1.34847	1.35131	1.09439	1.35159	0.45184
1.35225	0.97908	1.35214	1.19082	1.35206	1.3	1.3522	1.35357	1.35231	1.09949	1.35259	0.45255
1.35325	0.98163	1.35313	1.19388	1.35306	1.30102	1.3532	1.35612	1.35331	1.10153	1.35359	0.45357
1.35425	0.98418	1.35413	1.19643	1.35406	1.30204	1.3542	1.36122	1.35431	1.10408	1.35459	0.45383
1.35524	0.98929	1.35513	1.20153	1.35505	1.30561	1.3552	1.36837	1.3553	1.1102	1.35559	0.45485
1.35624	0.98878	1.35613	1.20204	1.35605	1.30612	1.35619	1.36939	1.3563	1.1102	1.35659	0.45495
1.35724	0.99286	1.35712	1.20663	1.35705	1.30816	1.35719	1.37449	1.3573	1.1148	1.35759	0.45566
1.35824	0.99694	1.35812	1.21122	1.35805	1.31071	1.35819	1.38061	1.3583	1.11888	1.35859	0.45709
1.35924	0.99694	1.35912	1.21122	1.35905	1.30969	1.35919	1.37959	1.3593	1.11837	1.35959	0.45638
1.36023	1.00204	1.36012	1.21633	1.36005	1.31378	1.36018	1.38622	1.36029	1.125	1.36059	0.4576
1.36123	1.0051	1.36112	1.2199	1.36105	1.31633	1.36118	1.39235	1.36129	1.12959	1.36159	0.45878
1.36223	1.00663	1.36211	1.22143	1.36205	1.31684	1.36218	1.39439	1.36229	1.13061	1.36259	0.45893
1.36323	1.01122	1.36311	1.22806	1.36304	1.32194	1.36318	1.40204	1.36329	1.13724	1.36359	0.46005
1.36423	1.01276	1.36411	1.22857	1.36404	1.32143	1.36418	1.40204	1.36429	1.13724	1.36458	0.46066
1.36522	1.01786	1.3651	1.23469	1.36504	1.32602	1.36517	1.4102	1.36528	1.14286	1.36558	0.46199
1.36622	1.02194	1.3661	1.2398	1.36603	1.33112	1.36617	1.41786	1.36628	1.14949	1.36658	0.46408
1.36722	1.02347	1.3671	1.24235	1.36703	1.33214	1.36717	1.4199	1.36728	1.15102	1.36758	0.46454
1.36821	1.02755	1.3681	1.24745	1.36803	1.33724	1.36816	1.42551	1.36827	1.15612	1.36858	0.46561
1.36921	1.03061	1.36909	1.25102	1.36903	1.33827	1.36916	1.4301	1.36927	1.15969	1.36958	0.46673
1.37021	1.03265	1.37009	1.25357	1.37003	1.34133	1.37016	1.43469	1.37027	1.16224	1.37058	0.46719
1.37121	1.03724	1.37109	1.26071	1.37102	1.34592	1.37115	1.44133	1.37127	1.16888	1.37158	0.46796
1.37221	1.03724	1.37209	1.25969	1.37202	1.34541	1.37215	1.44235	1.37227	1.16888	1.37258	0.46832
1.3732	1.04286	1.37308	1.26633	1.37302	1.35051	1.37315	1.45102	1.37326	1.175	1.37358	0.47
1.3742	1.04847	1.37408	1.27245	1.37402	1.35561	1.37414	1.45765	1.37426	1.18112	1.37457	0.47163
1.3752	1.04745	1.37508	1.27347	1.37502	1.35561	1.37514	1.45867	1.37526	1.18061	1.37558	0.47128
1.3762	1.05306	1.37607	1.2801	1.37601	1.36071	1.37614	1.46735	1.37626	1.18776	1.37657	0.47265
1.37719	1.05561	1.37707	1.28367	1.37701	1.3648	1.37713	1.47194	1.37725	1.19235	1.37757	0.47388
1.37819	1.05612	1.37807	1.28571	1.37801	1.36531	1.37813	1.47449	1.37825	1.19388	1.37857	0.47434
1.37919	1.06276	1.37906	1.29439	1.37901	1.37194	1.37913	1.48367	1.37925	1.20204	1.37957	0.47622
1.38019	1.0648	1.38006	1.29745	1.38	1.375	1.38013	1.48776	1.38024	1.2051	1.38057	0.47643
1.38118	1.06837	1.38106	1.30204	1.381	1.37959	1.38112	1.49337	1.38124	1.20918	1.38157	0.47776
1.38218	1.07449	1.38205	1.30816	1.382	1.3852	1.38212	1.50153	1.38224	1.21633	1.38257	0.48
1.38318	1.07551	1.38305	1.3102	1.38299	1.38622	1.38312	1.50408	1.38324	1.21786	1.38357	0.48051
1.38417	1.07959	1.38405	1.31684	1.38399	1.39235	1.38411	1.51173	1.38423	1.22398	1.38457	0.48179
1.38517	1.08265	1.38504	1.32092	1.38499	1.39592	1.38511	1.51633	1.38523	1.22704	1.38556	0.4827
1.38617	1.08622	1.38604	1.325	1.38598	1.4	1.3861	1.52245	1.38623	1.23163	1.38656	0.48378
1.38717	1.09235	1.38703	1.33316	1.38698	1.40663	1.3871	1.53163	1.38722	1.23929	1.38756	0.48536
1.38817	1.09235	1.38803	1.33418	1.38798	1.40816	1.3881	1.53367	1.38822	1.24082	1.38856	0.48577
1.38916	1.09745	1.38903	1.34082	1.38897	1.41378	1.38909	1.54184	1.38922	1.24694	1.38956	0.4877
1.39016	1.10255	1.39002	1.34694	1.38997	1.4199	1.39009	1.55	1.39021	1.25408	1.39056	0.48954
1.39116	1.10153	1.39102	1.34796	1.39097	1.4199	1.39109	1.55	1.39121	1.25357	1.39156	0.48923
1.39215	1.10969	1.39202	1.35714	1.39196	1.42806	1.39208	1.56071	1.39221	1.26378	1.39256	0.4923
1.39315	1.11378	1.39301	1.36378	1.39296	1.43316	1.39308	1.56837	1.3932	1.27041	1.39355	0.49403
1.39415	1.11684	1.39401	1.36735	1.39396	1.43776	1.39408	1.57245	1.3942	1.27398	1.39455	0.49444
1.39514	1.12296	1.395	1.37551	1.39495	1.4449	1.39507	1.58316	1.3952	1.28214	1.39555	0.49658
1.39614	1.12398	1.396	1.37806	1.39595	1.44796	1.39607	1.58571	1.39619	1.2852	1.39655	0.49663
1.39714	1.12755	1.397	1.38418	1.39695	1.45306	1.39706	1.59286	1.39719	1.29031	1.39755	0.49801
1.39813	1.13367	1.39799	1.39082	1.39794	1.45969	1.39806	1.60204	1.39819	1.29796	1.39855	0.49995
1.39913	1.13622	1.39899	1.39541	1.39894	1.46378	1.39906	1.60714	1.39918	1.30102	1.39955	0.50082
1.40013	1.14082	1.39998	1.40306	1.39993	1.47092	1.40005	1.61633	1.40018	1.30969	1.40055	0.5026
1.40112	1.14592	1.40098	1.40816	1.40093	1.47602	1.40105	1.62194	1.40118	1.31378	1.40155	0.50449
1.40212	1.14847	1.40198	1.41327	1.40193	1.48163	1.40204	1.62908	1.40217	1.31939	1.40254	0.50526
1.40312	1.15459	1.40297	1.42194	1.40292	1.48878	1.40304	1.64031	1.40317	1.32806	1.40354	0.50816
1.40412	1.1551	1.40397	1.42347	1.40392	1.49082	1.40403	1.64235	1.40417	1.32908	1.40454	0.50918
1.40511	1.16173	1.40496	1.43265	1.40491	1.50051	1.40503	1.65459	1.40516	1.3398	1.40554	0.51122
1.40611	1.16837	1.40595	1.44133	1.40591	1.50918	1.40602	1.66531	1.40615	1.34847	1.40654	0.51327
1.40711	1.1699	1.40695	1.44541	1.4069	1.51224	1.40702	1.66939	1.40715	1.35153	1.40754	0.51378
1.4081	1.17602	1.40795	1.45408	1.4079	1.52143	1.40801	1.68112	1.40815	1.36071	1.40853	0.51633
1.4091	1.18061	1.40894	1.46122	1.40889	1.52806	1.40901	1.6898	1.40914	1.36786	1.40953	0.51786
1.4101	1.18316	1.40994	1.46582	1.40989	1.53163	1.41	1.69541	1.41014	1.37194	1.41053	0.51939
1.41109	1.19082	1.41093	1.47551	1.41088	1.54286	1.411	1.70765	1.41113	1.38418	1.41153	0.52194
1.41209	1.19439	1.41193	1.48112	1.41188	1.54796	1.41199	1.71531	1.41213	1.38929	1.41253	0.52347
1.41308	1.19949	1.41292	1.4898	1.41287	1.55663	1.41299	1.72602	1.41312	1.39847	1.41353	0.52602
1.41408	1.20612	1.41391	1.5	1.41386	1.56582	1.41398	1.73878	1.41412	1.40867	1.41452	0.52959
1.41508	1.20918	1.41491	1.5051	1.41486	1.57041	1.41497	1.7449	1.41511	1.41378	1.41552	0.53061
1.41607	1.21582	1.4159	1.51531	1.41585	1.58061	1.41597	1.75969	1.41611	1.42551	1.41652	0.53316
1.41707	1.22194	1.41689	1.52398	1.41685	1.58929	1.41696	1.76939	1.4171	1.43367	1.41752	0.53673
1.41806	1.22806	1.41789	1.53367	1.41784	1.59898	1.41795	1.78214	1.41809	1.44388	1.41851	0.53929
1.41905	1.23776	1.41888	1.54592	1.41883	1.61173	1.41894	1.79898	1.41909	1.45765	1.41951	0.54235
1.42005	1.24082	1.41987	1.55255	1.41983	1.61786	1.41994	1.80714	1.42008	1.46429	1.42051	0.54388
1.42105	1.24898	1.42087	1.56378	1.42082	1.62959	1.42093	1.82296	1.42107	1.47602	1.42151	0.54694
1.42204	1.25816	1.42186	1.57653	1.42181	1.64286	1.42192	1.83929	1.42207	1.49031	1.4225	0.55102
1.42304	1.26071	1.42285	1.58265	1.4228	1.65051	1.42291	1.84541	1.42306	1.49694	1.4235	0.55306
1.42403	1.27245	1.42384	1.59694	1.42379	1.66582	1.4239	1.86429	1.42405	1.51378	1.4245	0.55714
1.42502	1.28214	1.42483	1.60969	1.42478	1.67908	1.42489	1.8801	1.42504	1.52806	1.42549	0.56071
1.42601	1.28878	1.42582	1.62143	1.42577	1.6898	1.42589	1.8949	1.42603	1.5398	1.42649	0.56327
1.42701	1.29949	1.42681	1.63776	1.42676	1.70714	1.42687	1.91582	1.42702	1.55765	1.42749	0.56786
1.428	1.30663	1.4278	1.65	1.42775	1.71786	1.42786	1.93163	1.42802	1.56786	1.42849	0.57092
1.42899	1.31786	1.42879	1.66633	1.42874	1.73418	1.42885	1.95306	1.42901	1.58367	1.42948	0.57398
1.42998	1.3301	1.42978	1.68367	1.42973	1.75204	1.42984	1.975	1.42999	1.60306	1.43048	0.5801
1.43098	1.34031	1.43077	1.69949	1.43072	1.76786	1.43083	1.99643	1.43098	1.6199	1.43147	0.58418
1.43196	1.35408	1.43175	1.71888	1.4317	1.78929	1.43181	2.02194	1.43197	1.64133	1.43247	0.58929
1.43296	1.36684	1.43274	1.73827	1.43269	1.80714	1.4328	2.04643	1.43296	1.66276	1.43346	0.5949
1.43394	1.38061	1.43373	1.75663	1.43368	1.82602	1.43378	2.07143	1.43394	1.68316	1.43446	0.6
1.43493	1.39847	1.43471	1.78061	1.43466	1.84745	1.43476	2.10255	1.43493	1.70918	1.43545	0.60663
1.43592	1.40969	1.4357	1.79847	1.43565	1.86531	1.43575	2.12755	1.43592	1.72908	1.43645	0.61173
1.43691	1.42857	1.43668	1.82449	1.43663	1.89133	1.43673	2.16071	1.4369	1.75765	1.43744	0.61888
1.43789	1.44796	1.43766	1.85051	1.43761	1.91939	1.43771	2.19694	1.43788	1.78929	1.43843	0.62704
1.43888	1.46276	1.43864	1.87245	1.43859	1.94235	1.43869	2.22653	1.43886	1.81378	1.43943	0.63265
1.43986	1.4852	1.43962	1.90306	1.43957	1.975	1.43967	2.26939	1.43984	1.84592	1.44042	0.64184
1.44085	1.50765	1.4406	1.93367	1.44055	2.00561	1.44064	2.30969	1.44082	1.87755	1.44141	0.65051
1.44183	1.52857	1.44158	1.96224	1.44152	2.03673	1.44162	2.35	1.4418	1.90918	1.44241	0.65918
1.44281	1.5551	1.44255	2.00153	1.44249	2.07551	1.44259	2.40051	1.44278	1.95153	1.44339	0.67143
1.44379	1.58061	1.44352	2.03776	1.44347	2.11122	1.44356	2.44745	1.44375	1.99082	1.44438	0.68214
1.44477	1.60816	1.44449	2.07704	1.44444	2.15204	1.44453	2.5	1.44472	2.03469	1.44538	0.69286
1.44575	1.64133	1.44546	2.12092	1.44541	2.19337	1.4455	2.55816	1.44569	2.08316	1.44636	0.70612
1.44672	1.67143	1.44643	2.16071	1.44638	2.2352	1.44646	2.61378	1.44667	2.12806	1.44735	0.71735
1.4477	1.70663	1.4474	2.20867	1.44734	2.28622	1.44742	2.6801	1.44763	2.18112	1.44834	0.73112
1.44867	1.74286	1.44836	2.25816	1.44831	2.33571	1.44839	2.74439	1.4486	2.23418	1.44933	0.74643
1.44964	1.78214	1.44932	2.31071	1.44927	2.39133	1.44934	2.81633	1.44956	2.29439	1.45031	0.76122
1.4506	1.82602	1.45028	2.37143	1.45022	2.45	1.4503	2.89337	1.45052	2.3602	1.4513	0.77908
1.45157	1.86429	1.45124	2.42806	1.45118	2.50714	1.45125	2.96837	1.45148	2.42245	1.45228	0.79592
1.45254	1.91224	1.45219	2.49235	1.45213	2.57398	1.4522	3.05561	1.45244	2.49286	1.45327	0.8148
1.4535	1.96378	1.45314	2.56327	1.45308	2.64541	1.45315	3.14898	1.45339	2.57143	1.45425	0.83571
1.45446	2.01378	1.45409	2.62959	1.45403	2.71327	1.4541	3.23724	1.45434	2.64592	1.45523	0.8551
1.45541	2.075	1.45504	2.70918	1.45497	2.7949	1.45503	3.34439	1.45529	2.73367	1.45621	0.8801
1.45637	2.13571	1.45598	2.79184	1.45591	2.87653	1.45597	3.45051	1.45623	2.82296	1.45718	0.90408
1.45732	2.19541	1.45692	2.87347	1.45685	2.96122	1.45691	3.56224	1.45717	2.91327	1.45816	0.92908
1.45827	2.26633	1.45785	2.96582	1.45778	3.05561	1.45783	3.68418	1.45811	3.01531	1.45914	0.95867
1.45921	2.33622	1.45878	3.05765	1.45872	3.14898	1.45876	3.80816	1.45904	3.11786	1.46011	0.98622
1.46015	2.41378	1.45971	3.15867	1.45964	3.25051	1.45968	3.94286	1.45998	3.22857	1.46108	1.01735
1.46109	2.49592	1.46063	3.26582	1.46056	3.36122	1.4606	4.08316	1.4609	3.34847	1.46205	1.05
1.46203	2.57959	1.46155	3.37551	1.46148	3.47143	1.46151	4.22653	1.46182	3.46939	1.46302	1.08367
1.46296	2.67245	1.46246	3.49592	1.46239	3.59337	1.46242	4.38367	1.46274	3.60153	1.46399	1.12143
1.46388	2.76786	1.46338	3.61735	1.4633	3.71735	1.46333	4.54388	1.46366	3.73724	1.46495	1.1602
1.46481	2.86684	1.46428	3.74694	1.46421	3.85102	1.46423	4.71122	1.46457	3.88163	1.46592	1.20102
1.46573	2.97398	1.46518	3.88929	1.4651	3.99337	1.46512	4.89337	1.46547	4.03571	1.46688	1.2449
1.46664	3.09286	1.46607	4.03673	1.46599	4.14388	1.46601	5.08571	1.46637	4.2	1.46783	1.29388
1.46755	3.20816	1.46696	4.1852	1.46689	4.29337	1.4669	5.28061	1.46726	4.36276	1.46879	1.34133
1.46845	3.33265	1.46785	4.34235	1.46777	4.45408	1.46778	5.48469	1.46815	4.53724	1.46974	1.39337
1.46936	3.45714	1.46874	4.50102	1.46865	4.61429	1.46866	5.68878	1.46905	4.71071	1.4707	1.4449
1.47025	3.59592	1.46961	4.67194	1.46953	4.78724	1.46952	5.91327	1.46993	4.90204	1.47165	1.50204
1.47114	3.73776	1.47049	4.84694	1.4704	4.96633	1.47039	6.14286	1.4708	5.09694	1.47259	1.56071
1.47203	3.88673	1.47135	5.02806	1.47127	5.14796	1.47125	6.37755	1.47168	5.29592	1.47354	1.6199
1.47291	4.04388	1.47221	5.22449	1.47212	5.34694	1.4721	6.62755	1.47254	5.51531	1.47448	1.68724
1.47379	4.20255	1.47307	5.41837	1.47298	5.54592	1.47296	6.87755	1.47341	5.72959	1.47542	1.75357
1.47466	4.37245	1.47392	5.62755	1.47382	5.7602	1.4738	7.14796	1.47426	5.96429	1.47636	1.82398
1.47552	4.54898	1.47476	5.84184	1.47466	5.97959	1.47464	7.42347	1.47511	6.20408	1.47729	1.8949
1.47639	4.72653	1.4756	6.06122	1.4755	6.19898	1.47547	7.70408	1.47596	6.44388	1.47822	1.97041
1.47724	4.91633	1.47644	6.29082	1.47633	6.43367	1.47629	8.0051	1.4768	6.69898	1.47915	2.05204
1.47809	5.11224	1.47727	6.52551	1.47716	6.67347	1.47712	8.30612	1.47764	6.95918	1.48007	2.1352
1.47894	5.31633	1.47809	6.77041	1.47798	6.91837	1.47793	8.62245	1.47847	7.22959	1.481	2.21888
1.47978	5.52551	1.47891	7.02551	1.47879	7.17857	1.47874	8.94388	1.47929	7.51531	1.48192	2.31071
1.48061	5.7449	1.47972	7.28061	1.47961	7.43878	1.47955	9.27041	1.48011	7.80102	1.48283	2.40306
1.48144	5.96939	1.48052	7.55102	1.48041	7.71429	1.48035	9.61224	1.48092	8.10204	1.48375	2.5
1.48226	6.20408	1.48132	7.82653	1.4812	7.9949	1.48114	9.96429	1.48172	8.41327	1.48465	2.60306
1.48308	6.43878	1.48212	8.10714	1.48199	8.28061	1.48194	10.3112	1.48253	8.71939	1.48556	2.70561
1.48389	6.68367	1.48291	8.40306	1.48278	8.57653	1.48272	10.6837	1.48333	9.04592	1.48646	2.8148
1.4847	6.93878	1.48369	8.69898	1.48356	8.87755	1.4835	11.0612	1.48412	9.37755	1.48736	2.925
1.4855	7.19388	1.48447	9	1.48434	9.18367	1.48427	11.4439	1.48491	9.71429	1.48826	3.03929
1.48629	7.46429	1.48524	9.31633	1.48511	9.5051	1.48504	11.8418	1.48569	10.0612	1.48915	3.1602
1.48708	7.7398	1.48601	9.63265	1.48587	9.82653	1.4858	12.2398	1.48647	10.4133	1.49004	3.28214
1.48787	8.02041	1.48678	9.95408	1.48664	10.1531	1.48656	12.6531	1.48724	10.7755	1.49093	3.40969
1.48865	8.31122	1.48754	10.2857	1.48739	10.4898	1.48732	13.0663	1.48801	11.148	1.49181	3.54235
1.48942	8.60714	1.48829	10.6275	1.48814	10.8367	1.48807	13.4949	1.48877	11.5306	1.49268	3.67704
1.49019	8.91327	1.48904	10.9745	1.48889	11.1888	1.48881	13.9286	1.48952	11.9235	1.49356	3.82041
1.49095	9.21939	1.48978	11.3316	1.48963	11.5459	1.48955	14.3725	1.49027	12.3265	1.49442	3.96531
1.49171	9.53571	1.49052	11.6939	1.49036	11.9184	1.49029	14.8214	1.49101	12.7347	1.49529	4.11224
1.49247	9.85714	1.49125	12.0663	1.49108	12.2959	1.49102	15.2806	1.49175	13.148	1.49615	4.26531
1.49322	10.1786	1.49198	12.4388	1.49181	12.6735	1.49174	15.75	1.49249	13.5663	1.49702	4.41939
1.49396	10.5204	1.4927	12.8214	1.49253	13.0612	1.49246	16.2296	1.49321	14.0102	1.49787	4.58061
1.49469	10.8674	1.49341	13.2194	1.49324	13.4592	1.49317	16.7194	1.49393	14.4592	1.49872	4.74592
1.49543	11.2143	1.49412	13.6174	1.49395	13.8622	1.49388	17.2194	1.49465	14.9133	1.49957	4.91276
1.49615	11.5765	1.49483	14.0306	1.49464	14.2806	1.49458	17.7245	1.49536	15.3725	1.50041	5.08724
1.49687	11.9439	1.49552	14.449	1.49533	14.7092	1.49527	18.25	1.49606	15.8418	1.50125	5.26531
1.49759	12.3112	1.49622	14.8622	1.49602	15.1378	1.49596	18.7704	1.49677	16.3112	1.50209	5.44388
1.4983	12.6939	1.49691	15.2959	1.49671	15.5714	1.49665	19.3061	1.49747	16.7959	1.50292	5.63265
1.499	13.0765	1.49759	15.7296	1.49739	16.0153	1.49734	19.8367	1.49816	17.2806	1.50375	5.82653
1.4997	13.4694	1.49827	16.1735	1.49806	16.4592	1.49802	20.3827	1.49885	17.7755	1.50457	6.02041
1.5004	13.8725	1.49894	16.6275	1.49874	16.9082	1.4987	20.9235	1.49954	18.2704	1.50539	6.21939
1.5011	14.2653	1.49962	17.0765	1.49941	17.3622	1.49937	21.4796	1.50022	18.7806	1.50621	6.42347
1.50178	14.6786	1.50028	17.5357	1.50007	17.8265	1.50004	22.0459	1.5009	19.2959	1.50702	6.63265
1.50246	15.0918	1.50095	17.9949	1.50074	18.2908	1.5007	22.6173	1.50157	19.8163	1.50783	6.84694
1.50314	15.5102	1.50161	18.4592	1.50139	18.7704	1.50136	23.199	1.50224	20.3469	1.50863	7.06122
1.50381	15.949	1.50227	18.9388	1.50203	19.2602	1.50202	23.7755	1.5029	20.8878	1.50943	7.28571
1.50448	16.3775	1.50292	19.4184	1.50268	19.7398	1.50267	24.3673	1.50356	21.4286	1.51023	7.5102
1.50514	16.8214	1.50356	19.9082	1.50333	20.2347	1.50332	24.9694	1.50421	21.9898	1.51102	7.7449
1.5058	17.2704	1.5042	20.4082	1.50396	20.7398	1.50397	25.5663	1.50486	22.5459	1.51181	7.97959
1.50646	17.7143	1.50484	20.898	1.5046	21.2347	1.50462	26.1582	1.50551	23.102	1.51259	8.21939
1.50711	18.1684	1.50549	21.3929	1.50523	21.7398	1.50526	26.7755	1.50614	23.6939	1.51337	8.46429
1.50777	18.6225	1.50611	21.9082	1.50585	22.2653	1.50589	27.4031	1.50678	24.2653	1.51414	8.71429
1.50841	19.0816	1.50674	22.4184	1.50648	22.7857	1.50653	28.0153	1.50742	24.8469	1.51492	8.96429
1.50905	19.5561	1.50736	22.9439	1.50709	23.3112	1.50714	28.6786	1.50804	25.4388	1.51569	9.21939
1.50969	20.0306	1.50798	23.4643	1.50771	23.8367	1.50777	29.301	1.50867	26.0306	1.51645	9.47959
1.51031	20.5204	1.5086	23.9949	1.50831	24.3929	1.50839	29.9541	1.50931	26.6122	1.51722	9.7398
1.51094	21.0051	1.5092	24.5459	1.50891	24.9388	1.50901	30.5918	1.50993	27.2092	1.51798	10.0051
1.51157	21.4949	1.5098	25.0969	1.50952	25.4847	1.50963	31.2347	1.51053	27.8469	1.51873	10.2806
1.51219	21.9898	1.5104	25.648	1.51011	26.0459	1.51023	31.9184	1.51114	28.4796	1.51948	10.5612
1.51281	22.4898	1.51102	26.1786	1.51071	26.5969	1.51084	32.5918	1.51176	29.0867	1.52022	10.8469
1.51342	23	1.51161	26.7398	1.51131	27.1531	1.51144	33.2602	1.51237	29.7092	1.52096	11.1326
1.51403	23.5102	1.51221	27.2908	1.51189	27.7296	1.51205	33.9286	1.51296	30.3622	1.5217	11.4235
1.51464	24.0204	1.51281	27.8367	1.51248	28.2959	1.51267	34.5816	1.51355	31.0051	1.52244	11.7092
1.51524	24.5408	1.51339	28.4133	1.51307	28.8673	1.51324	35.301	1.51415	31.6531	1.52317	12.0153
1.51584	25.0663	1.51398	28.9847	1.51364	29.449	1.51385	35.9694	1.51474	32.2959	1.52389	12.3214
1.51643	25.602	1.51454	29.5918	1.51423	30.0255	1.51445	36.6531	1.51532	32.9643	1.52462	12.6225
1.51704	26.1173	1.51511	30.1837	1.51479	30.6225	1.51504	37.352	1.51591	33.6275	1.52535	12.9235
1.51763	26.648	1.5157	30.7551	1.51536	31.2245	1.51563	38.0459	1.5165	34.2755	1.52607	13.2347
1.51821	27.199	1.51627	31.3367	1.51592	31.8265	1.5162	38.7755	1.5171	34.9235	1.52678	13.5561
1.5188	27.7398	1.51684	31.9337	1.51648	32.4388	1.51677	39.5	1.51765	35.6326	1.52748	13.8826
1.51938	28.2857	1.51741	32.5255	1.51705	33.0306	1.51736	40.199	1.51822	36.3163	1.52819	14.2092
1.51995	28.8469	1.51797	33.1378	1.51761	33.6378	1.51794	40.9184	1.51879	37	1.52889	14.5459
1.52052	29.4082	1.51852	33.75	1.51816	34.2551	1.5185	41.6684	1.51936	37.699	1.52959	14.8775
1.5211	29.9592	1.51907	34.3725	1.5187	34.8826	1.51907	42.398	1.51991	38.4133	1.53029	15.2092
1.52166	30.5306	1.51964	34.9745	1.51925	35.5051	1.51963	43.1429	1.52048	39.0867	1.53099	15.5408
1.52223	31.0969	1.52018	35.602	1.5198	36.1275	1.52021	43.8622	1.52106	39.7704	1.53168	15.8878
1.52279	31.6735	1.52073	36.2296	1.52035	36.7551	1.52078	44.5969	1.52159	40.5153	1.53235	16.25
1.52334	32.2602	1.52128	36.8469	1.52087	37.4082	1.52133	45.352	1.52214	41.2296	1.53303	16.6071
1.5239	32.8316	1.52183	37.4592	1.52141	38.0408	1.52191	46.0663	1.5227	41.9337	1.53372	16.949
1.52446	33.4133	1.52238	38.0918	1.52194	38.6888	1.52247	46.8265	1.52326	42.6275	1.53439	17.3112
1.52501	34	1.52291	38.7296	1.5225	39.3061	1.52302	47.5816	1.52382	43.3418	1.53506	17.6786
1.52556	34.5867	1.52344	39.3826	1.52303	39.949	1.52359	48.3163	1.52436	44.0765	1.53573	18.051
1.52611	35.1786	1.52396	40.0408	1.52356	40.5918	1.52415	49.0714	1.52487	44.8469	1.53638	18.4337
1.52665	35.7755	1.52451	40.6684	1.52409	41.2449	1.5247	49.8367	1.52542	45.5663	1.53705	18.7959
1.52719	36.3775	1.52503	41.3214	1.52458	41.9439	1.52525	50.602	1.52596	46.301	1.53772	19.1684
1.52774	36.9745	1.52554	42	1.52512	42.5765	1.52579	51.3775	1.52648	47.0663	1.53838	19.5408
1.52827	37.5816	1.52608	42.6378	1.52563	43.2551	1.52634	52.1429	1.52702	47.801	1.53905	19.9133
1.52882	38.1786	1.52661	43.2857	1.52615	43.9133	1.52689	52.9082	1.52756	48.5306	1.53969	20.3061
1.52935	38.7857	1.52712	43.9592	1.52666	44.5969	1.52741	53.7245	1.52805	49.3469	1.54032	20.7194
1.52989	39.3878	1.52763	44.6378	1.52718	45.2551	1.52793	54.5408	1.52859	50.0816	1.54096	21.1173
1.53041	40.0153	1.52812	45.3367	1.52768	45.9439	1.52848	55.3061	1.52912	50.8316	1.54161	21.5051
1.53092	40.6633	1.52864	46	1.52818	46.6326	1.529	56.1225	1.52965	51.5816	1.54226	21.898
1.53145	41.2806	1.52919	46.6275	1.52871	47.2857	1.52952	56.9388	1.53017	52.3469	1.5429	22.2908
1.53198	41.8878	1.5297	47.301	1.5292	47.9847	1.53004	57.7551	1.53069	53.1122	1.54352	22.7143
1.53249	42.5255	1.5302	47.9847	1.5297	48.6786	1.53062	58.4694	1.53121	53.8775	1.54415	23.1275
1.53301	43.1582	1.53073	48.6326	1.5302	49.3725	1.53117	59.2347	1.5317	54.6939	1.54478	23.5408
1.53353	43.7908	1.53117	49.4082	1.53071	50.0459	1.53166	60.102	1.53222	55.4592	1.5454	23.9541
1.53403	44.4337	1.53169	50.0663	1.5312	50.7398	1.53218	60.9184	1.53274	56.2245	1.54602	24.3827
1.53453	45.0918	1.53221	50.7245	1.53167	51.4796	1.5327	61.7347	1.53322	57.0408	1.54663	24.8112
1.53506	45.7092	1.5327	51.4286	1.53219	52.1429	1.53322	62.551	1.53378	57.7551	1.54724	25.2449
1.53555	46.3725	1.53319	52.1429	1.53267	52.8571	1.53374	63.3674	1.53423	58.6225	1.54785	25.6735
1.53607	47.0102	1.53371	52.8061	1.53315	53.5714	1.53426	64.1837	1.53478	59.3367	1.54849	26.0714
1.53656	47.6684	1.53415	53.5714	1.53363	54.2857	1.53478	65	1.53527	60.1531	1.5491	26.5051
1.53704	48.3469	1.53467	54.2347	1.53415	54.949	1.5353	65.8163	1.53579	60.9184	1.5497	26.949
1.53756	48.9796	1.53515	54.949	1.5346	55.7143	1.53579	66.6837	1.53625	61.7857	1.55029	27.4031
1.53806	49.6275	1.53563	55.6633	1.53508	56.4286	1.53628	67.551	1.53677	62.551	1.55091	27.8316
1.53856	50.2857	1.53608	56.4286	1.53556	57.1429	1.53677	68.4184	1.53726	63.3674	1.5515	28.2857
1.53904	50.9694	1.5366	57.0918	1.53601	57.9082	1.53729	69.2347	1.53778	64.1326	1.55207	28.7653
1.53953	51.6326	1.53704	57.8571	1.53649	58.6225	1.53781	70.051	1.53823	65	1.55265	29.2245
1.54003	52.2959	1.53752	58.5714	1.53697	59.3367	1.53833	70.8674	1.53875	65.7653	1.55326	29.6633
1.54052	52.9592	1.53804	59.2347	1.53741	60.102	1.53882	71.7347	1.53924	66.5816	1.55388	30.0765
1.54097	53.6735	1.53849	60	1.5379	60.8163	1.53931	72.602	1.53973	67.398	1.55446	30.551
1.54147	54.3367	1.53897	60.7143	1.53842	61.4796	1.53983	73.4184	1.54022	68.2143	1.55504	31.0102
1.54196	55	1.53945	61.4286	1.53886	62.2449	1.54038	74.1837	1.54074	68.9796	1.5556	31.5
1.54245	55.6633	1.53993	62.1429	1.53931	63.0102	1.54084	75.102	1.54122	69.7959	1.55618	31.9643
1.54294	56.3265	1.54045	62.8061	1.53979	63.7245	1.54136	75.9184	1.54174	70.5612	1.55675	32.4388
1.5434	57.0408	1.54082	63.6735	1.54027	64.4388	1.54182	76.8367	1.54217	71.4796	1.55735	32.8878
1.54385	57.7551	1.54131	64.3878	1.54068	65.2551	1.54234	77.6531	1.54272	72.1939	1.55791	33.3775
1.54435	58.4184	1.54179	65.102	1.54116	65.9694	1.54286	78.4694	1.54318	73.0612	1.55844	33.8929
1.54484	59.0816	1.54223	65.8674	1.54164	66.6837	1.54335	79.3367	1.54363	73.9286	1.55904	34.3367
1.54529	59.7959	1.54268	66.6326	1.54209	67.449	1.54381	80.2551	1.54412	74.7449	1.55962	34.8061
1.54579	60.4592	1.54316	67.3469	1.54257	68.1633	1.54436	81.0204	1.54464	75.5102	1.56018	35.2959
1.54624	61.1735	1.54364	68.0612	1.54301	68.9286	1.54482	81.9388	1.54513	76.3265	1.56074	35.7755
1.54673	61.8367	1.54409	68.8265	1.54342	69.7449	1.54525	82.9082	1.54565	77.0918	1.5613	36.2704
1.54719	62.551	1.54453	69.5918	1.54394	70.4082	1.54574	83.7755	1.5461	77.9592	1.56188	36.7398
1.54764	63.2653	1.54505	70.2551	1.54439	71.1735	1.54629	84.5408	1.54666	78.6735	1.56245	37.2143
1.54809	63.9796	1.54539	71.1735	1.54479	71.9898	1.54678	85.4082	1.54711	79.5408	1.56303	37.6786
1.54855	64.6939	1.5459	71.8367	1.54528	72.7041	1.54721	86.3775	1.54757	80.4082	1.56358	38.1786
1.54904	65.3571	1.54639	72.551	1.54576	73.4184	1.54773	87.1939	1.54809	81.1735	1.56412	38.6888
1.54985	65.6122	1.5472	72.8061	1.54654	73.7245	1.54849	87.602	1.54893	81.4286	1.56497	38.852

## Sheet: Figure 2b
Tafel slopes of samples
SI1C1	SI2C1	SI4C1	SI6C1	SI8C1	SI	SI1C1	SI2C1	SI4C1	SI6C1	SI8C1	SI
0.50626	0.4995	0.49817	0.49817	0.49386	0.49972	1.46755	1.45971	1.45872	1.45315	1.45904	1.48915
0.52279	0.51399	0.51195	0.51018	0.50901	0.51616	1.46845	1.46063	1.45964	1.4541	1.45998	1.49004
0.53872	0.52834	0.5265	0.52432	0.52485	0.53272	1.46936	1.46155	1.46056	1.45503	1.4609	1.49093
0.55581	0.54356	0.54051	0.53788	0.54025	0.54929	1.47025	1.46246	1.46148	1.45597	1.46182	1.49181
0.57261	0.55839	0.5555	0.55172	0.55649	0.5655	1.47114	1.46338	1.46239	1.45691	1.46274	1.49268
0.58958	0.57368	0.57023	0.56634	0.57255	0.58211	1.47203	1.46428	1.4633	1.45783	1.46366	1.49356
0.6068	0.58987	0.58558	0.58072	0.58901	0.59828	1.47291	1.46518	1.46421	1.45876	1.46457	1.49442
0.62351	0.60603	0.60134	0.59581	0.60592	0.61408	1.47379	1.46607	1.4651	1.45968	1.46547	1.49529
0.64072	0.62172	0.61741	0.611	0.62325	0.62995	1.47466	1.46696	1.46599	1.4606	1.46637	1.49615
0.65791	0.63772	0.6328	0.62598	0.63976	0.64536	1.47552	1.46785	1.46689	1.46151	1.46726	1.49702
0.67454	0.65331	0.64876	0.64184	0.65679	0.66092	1.47639	1.46874	1.46777	1.46242	1.46815	1.49787
0.69164	0.6695	0.6641	0.65743	0.67309	0.67632	1.47724	1.46961	1.46865	1.46333	1.46905	1.49872
0.70861	0.68547	0.68009	0.67313	0.69038	0.69133	1.47809	1.47049	1.46953	1.46423	1.46993	1.49957
0.72561	0.7014	0.69604	0.68961	0.70731	0.70648	1.47894	1.47135	1.4704	1.46512	1.4708	1.50041
0.74237	0.71804	0.71164	0.70635	0.72394	0.72142	1.47978	1.47221	1.47127	1.46601	1.47168	1.50125
0.75928	0.73387	0.72811	0.72268	0.74157	0.73591	1.48061	1.47307	1.47212	1.4669	1.47254	1.50209
0.77593	0.75032	0.74397	0.73915	0.75812	0.75071	1.48144	1.47392	1.47298	1.46778	1.47341	1.50292
0.79268	0.76655	0.76044	0.75502	0.77556	0.76541	1.48226	1.47476	1.47382	1.46866	1.47426	1.50375
0.8088	0.78256	0.77667	0.77183	0.79268	0.77963	1.48308	1.4756	1.47466	1.46952	1.47511	1.50457
0.82502	0.79871	0.79232	0.78837	0.80915	0.79375	1.48389	1.47644	1.4755	1.47039	1.47596	1.50539
0.84128	0.81461	0.80846	0.80465	0.82601	0.80777	1.4847	1.47727	1.47633	1.47125	1.4768	1.50621
0.85696	0.83061	0.82435	0.82135	0.84256	0.82169	1.4855	1.47809	1.47716	1.4721	1.47764	1.50702
0.87299	0.84668	0.84	0.83743	0.85911	0.8355	1.48629	1.47891	1.47798	1.47296	1.47847	1.50783
0.88873	0.86217	0.85604	0.85418	0.87595	0.84888	1.48708	1.47972	1.47879	1.4738	1.47929	1.50863
0.9042	0.87801	0.8715	0.87061	0.89215	0.86247	1.48787	1.48052	1.47961	1.47464	1.48011	1.50943
0.91967	0.89357	0.8873	0.88672	0.90859	0.87565	1.48865	1.48132	1.48041	1.47547	1.48092	1.51023
0.93486	0.90887	0.90281	0.90337	0.92496	0.88902	1.48942	1.48212	1.4812	1.47629	1.48172	1.51102
0.95004	0.92444	0.91806	0.9194	0.94049	0.90198	1.49019	1.48291	1.48199	1.47712	1.48253	1.51181
0.9647	0.93947	0.93331	0.93563	0.95645	0.91484	1.49095	1.48369	1.48278	1.47793	1.48333	1.51259
0.97935	0.95424	0.94829	0.95153	0.97209	0.92759	1.49171	1.48447	1.48356	1.47874	1.48412	1.51337
0.99375	0.96924	0.96302	0.9671	0.98741	0.94023	1.49247	1.48524	1.48434	1.47955	1.48491	1.51414
1.00769	0.98375	0.97796	0.98282	1.00265	0.95252	1.49322	1.48601	1.48511	1.48035	1.48569	1.51492
1.02203	0.998	0.9924	0.99845	1.01759	0.9647	1.49396	1.48678	1.48587	1.48114	1.48647	1.51569
1.03612	1.01223	1.0066	1.01331	1.03244	0.97679	1.49469	1.48754	1.48664	1.48194	1.48724	1.51645
1.04977	1.02643	1.02077	1.02872	1.0472	0.98855	1.49543	1.48829	1.48739	1.48272	1.48801	1.51722
1.06358	1.04038	1.0349	1.0438	1.06185	1.00022	1.49615	1.48904	1.48814	1.4835	1.48877	1.51798
1.07715	1.05429	1.04878	1.05857	1.0764	1.01202	1.49687	1.48978	1.48889	1.48427	1.48952	1.51873
1.0903	1.06796	1.06243	1.07342	1.09084	1.02371	1.49759	1.49052	1.48963	1.48504	1.49027	1.51948
1.10359	1.08158	1.07622	1.08777	1.10499	1.03531	1.4983	1.49125	1.49036	1.4858	1.49101	1.52022
1.11649	1.09478	1.08976	1.1022	1.11886	1.0466	1.499	1.49198	1.49108	1.48656	1.49175	1.52096
1.12935	1.10794	1.1029	1.11615	1.13246	1.0578	1.4997	1.4927	1.49181	1.48732	1.49249	1.5217
1.14215	1.12121	1.11598	1.13017	1.14644	1.06853	1.5004	1.49341	1.49253	1.48807	1.49321	1.52244
1.15428	1.13409	1.12902	1.14391	1.16014	1.07973	1.5011	1.49412	1.49324	1.48881	1.49393	1.52317
1.16668	1.14708	1.14183	1.15753	1.17357	1.09066	1.50178	1.49483	1.49395	1.48955	1.49465	1.52389
1.17874	1.15984	1.15475	1.17089	1.18674	1.10114	1.50246	1.49552	1.49464	1.49029	1.49536	1.52462
1.19062	1.17208	1.16759	1.18414	1.19981	1.11138	1.50314	1.49622	1.49533	1.49102	1.49606	1.52535
1.20273	1.18458	1.18006	1.19728	1.21249	1.12171	1.50381	1.49691	1.49602	1.49174	1.49677	1.52607
1.21425	1.19672	1.19233	1.21031	1.2252	1.13214	1.50448	1.49759	1.49671	1.49246	1.49747	1.52678
1.22586	1.2088	1.20454	1.22322	1.23756	1.14247	1.50514	1.49827	1.49739	1.49317	1.49816	1.52748
1.2373	1.22083	1.21641	1.23602	1.24982	1.15257	1.5058	1.49894	1.49806	1.49388	1.49885	1.52819
1.24832	1.2324	1.2281	1.24857	1.26175	1.16274	1.50646	1.49962	1.49874	1.49458	1.49954	1.52889
1.25932	1.24392	1.23961	1.26126	1.27371	1.17253	1.50711	1.50028	1.49941	1.49527	1.50022	1.52959
1.27004	1.25515	1.25107	1.27347	1.28547	1.18211	1.50777	1.50095	1.50007	1.49596	1.5009	1.53029
1.28062	1.26621	1.26223	1.2857	1.29702	1.19147	1.50841	1.50161	1.50074	1.49665	1.50157	1.53099
1.29128	1.27735	1.27347	1.29747	1.3085	1.20106	1.50905	1.50227	1.50139	1.49734	1.50224	1.53168
1.30169	1.28821	1.28466	1.30926	1.31989	1.21085	1.50969	1.50292	1.50203	1.49802	1.5029	1.53235
1.31219	1.29903	1.29534	1.32063	1.33099	1.22029	1.51031	1.50356	1.50268	1.4987	1.50356	1.53303
1.32232	1.3098	1.3061	1.33203	1.34222	1.22914	1.51094	1.5042	1.50333	1.49937	1.50421	1.53372
1.33234	1.3201	1.3168	1.34333	1.35307	1.23833	1.51157	1.50484	1.50396	1.50004	1.50486	1.53439
1.34222	1.33027	1.32705	1.35444	1.36365	1.24745	1.51219	1.50549	1.5046	1.5007	1.50551	1.53506
1.35199	1.34061	1.33726	1.36547	1.37464	1.2565	1.51281	1.50611	1.50523	1.50136	1.50614	1.53573
1.36173	1.3506	1.34763	1.37613	1.38499	1.26561	1.51342	1.50674	1.50585	1.50202	1.50678	1.53638
1.37126	1.36067	1.35766	1.38681	1.39527	1.27406	1.51403	1.50736	1.50648	1.50267	1.50742	1.53705
1.38058	1.37041	1.36757	1.39741	1.4055	1.28259	1.51464	1.50798	1.50709	1.50332	1.50804	1.53772
1.38989	1.38012	1.37725	1.40767	1.41548	1.29094	1.51524	1.5086	1.50771	1.50397	1.50867	1.53838
1.39909	1.38998	1.38726	1.41761	1.42508	1.29914	1.51584	1.5092	1.50831	1.50462	1.50931	1.53905
1.40827	1.39962	1.39688	1.42774	1.43472	1.30763	1.51643	1.5098	1.50891	1.50526	1.50993	1.53969
1.41693	1.40905	1.40628	1.4378	1.44478	1.31638	1.51704	1.5104	1.50952	1.50589	1.51053	1.54032
1.42566	1.41795	1.41574	1.4474	1.45453	1.32464	1.51763	1.51102	1.51011	1.50653	1.51114	1.54096
1.43455	1.42716	1.42483	1.45756	1.46369	1.33254	1.51821	1.51161	1.51071	1.50714	1.51176	1.54161
1.4431	1.43602	1.43382	1.46688	1.47289	1.3404	1.5188	1.51221	1.51131	1.50777	1.51237	1.54226
1.45157	1.44462	1.44294	1.47646	1.48233	1.34813	1.51938	1.51281	1.51189	1.50839	1.51296	1.5429
1.4601	1.45352	1.45172	1.48561	1.49143	1.3563	1.51995	1.51339	1.51248	1.50901	1.51355	1.54352
1.46847	1.46217	1.46041	1.49464	1.50042	1.36413	1.52052	1.51398	1.51307	1.50963	1.51415	1.54415
1.47653	1.47117	1.46907	1.50404	1.50915	1.37182	1.5211	1.51454	1.51364	1.51023	1.51474	1.54478
1.48474	1.47977	1.47749	1.51311	1.51804	1.37938	1.52166	1.51511	1.51423	1.51084	1.51532	1.5454
1.49272	1.48792	1.48604	1.52192	1.5267	1.38708	1.52223	1.5157	1.51479	1.51144	1.51591	1.54602
1.5007	1.49605	1.4945	1.53057	1.53498	1.39465	1.52279	1.51627	1.51536	1.51205	1.5165	1.54663
1.50867	1.50425	1.50279	1.53885	1.54312	1.40217	1.52334	1.51684	1.51592	1.51267	1.5171	1.54724
1.51629	1.51222	1.51106	1.54779	1.55185	1.40948	1.5239	1.51741	1.51648	1.51324	1.51765	1.54785
1.52392	1.52032	1.51892	1.55593	1.5601	1.41616	1.52446	1.51797	1.51705	1.51385	1.51822	1.54849
1.53148	1.52827	1.52683	1.56411	1.5682	1.42333	1.52501	1.51852	1.51761	1.51445	1.51879	1.5491
1.53891	1.53621	1.53473	1.57231	1.57633	1.43054	1.52556	1.51907	1.51816	1.51504	1.51936	1.5497
1.54628	1.54375	1.54261	1.58031	1.58448	1.4378	1.52611	1.51964	1.5187	1.51563	1.51991	1.55029
1.55359	1.55147	1.55029	1.58856	1.59203	1.44454	1.52665	1.52018	1.51925	1.5162	1.52048	1.55091
1.56083	1.55906	1.55784	1.5966	1.59956	1.45157	1.52719	1.52073	1.5198	1.51677	1.52106	1.5515
1.5679	1.5664	1.56532	1.60422	1.60762	1.45887	1.52774	1.52128	1.52035	1.51736	1.52159	1.55207
1.57498	1.57356	1.57297	1.61192	1.61521	1.46575	1.52827	1.52183	1.52087	1.51794	1.52214	1.55265
1.58182	1.58083	1.58025	1.61981	1.62256	1.47222	1.52882	1.52238	1.52141	1.5185	1.5227	1.55326
1.58867	1.58804	1.58758	1.62734	1.62969	1.47823	1.52935	1.52291	1.52194	1.51907	1.52326	1.55388
1.59536	1.5953	1.59446	1.63491	1.63691	1.48503	1.52989	1.52344	1.5225	1.51963	1.52382	1.55446
1.60223	1.6025	1.60151	1.64209	1.64421	1.4915	1.53041	1.52396	1.52303	1.52021	1.52436	1.55504
1.6092	1.60926	1.60844	1.64931	1.65173	1.49831	1.53092	1.52451	1.52356	1.52078	1.52487	1.5556
1.61575	1.61618	1.61537	1.6566	1.65864	1.50467	1.53145	1.52503	1.52409	1.52133	1.52542	1.55618
1.62209	1.62325	1.62267	1.66338	1.66559	1.51106	1.53198	1.52554	1.52458	1.52191	1.52596	1.55675
1.62865	1.62979	1.62917	1.67049	1.67271	1.51703	1.53249	1.52608	1.52512	1.52247	1.52648	1.55735
1.63506	1.63634	1.63604	1.67744	1.67944	1.52345	1.53301	1.52661	1.52563	1.52302	1.52702	1.55791
1.64138	1.64305	1.6426	1.68409	1.68602	1.53011	1.53353	1.52712	1.52615	1.52359	1.52756	1.55844
1.64771	1.6497	1.64931	1.69083	1.69326	1.53576	1.53403	1.52763	1.52666	1.52415	1.52805	1.55904
1.6541	1.65645	1.65567	1.69755	1.69968	1.54166	1.53453	1.52812	1.52718	1.5247	1.52859	1.55962
1.66	1.66276	1.66223	1.70417	1.70613	1.54772	1.53506	1.52864	1.52768	1.52525	1.52912	1.56018
1.66626	1.66864	1.66869	1.71077	1.7125	1.55359	1.53555	1.52919	1.52818	1.52579	1.52965	1.56074
1.67219	1.67487	1.67473	1.71719	1.71889	1.55955	1.53607	1.5297	1.52871	1.52634	1.53017	1.5613
1.67823	1.6811	1.6811	1.72352	1.72519	1.56514	1.53656	1.5302	1.5292	1.52689	1.53069	1.56188
1.68437	1.68693	1.68734	1.73017	1.73141	1.57071	1.53704	1.53073	1.5297	1.52741	1.53121	1.56245
1.69002	1.6938	1.69348	1.73672	1.73794	1.57609	1.53756	1.53117	1.5302	1.52793	1.5317	1.56303
1.69572	1.69955	1.69937	1.74277	1.74397	1.58182	1.53806	1.53169	1.53071	1.52848	1.53222	1.56358
1.70144	1.70522	1.70535	1.74914	1.74993	1.58758	1.53856	1.53221	1.5312	1.529	1.53274	1.56412
1.70731	1.7112	1.71164	1.75541	1.75619	1.58941	1.53904	1.5327	1.53167	1.52952	1.53322	1.56497
1.71292	1.71719	1.71719	1.76159	1.76159		1.53953	1.53319	1.53219	1.53004	1.53378
1.71847	1.72268	1.7231	1.76693	1.76806		1.54003	1.53371	1.53267	1.53062	1.53423
1.72394	1.72893	1.72893	1.77258	1.77332		1.54052	1.53415	1.53315	1.53117	1.53478
1.72976	1.73428	1.73469	1.77889	1.77926		1.54097	1.53467	1.53363	1.53166	1.53527
1.73509	1.73996	1.73996	1.78475	1.78475		1.54147	1.53515	1.53415	1.53218	1.53579
1.74036	1.74557	1.74597	1.79053	1.79089		1.54196	1.53563	1.5346	1.5327	1.53625
1.74557	1.7515	1.7515	1.79623	1.79623		1.54245	1.53608	1.53508	1.53322	1.53677
1.75071	1.75657	1.75696	1.80187	1.80187		1.54294	1.5366	1.53556	1.53374	1.53726
1.75619	1.76236	1.76274	1.80742	1.80708		1.5434	1.53704	1.53601	1.53426	1.53778
1.76159	1.76769	1.76806	1.81291	1.81291		1.54385	1.53752	1.53649	1.53478	1.53823
1.76655	1.77258	1.77332	1.81833	1.818		1.54435	1.53804	1.53697	1.5353	1.53875
1.77145	1.77815	1.77889	1.82402	1.82335		1.54484	1.53849	1.53741	1.53579	1.53924
1.77667	1.78329	1.78402	1.82963	1.82865		1.54529	1.53897	1.5379	1.53628	1.53973
1.78146	1.78837	1.78873	1.83517	1.83388		1.54579	1.53945	1.53842	1.53677	1.54022
1.78656	1.79339	1.7941	1.84032	1.83872		1.54624	1.53993	1.53886	1.53729	1.54074
1.79125	1.798	1.79941	1.84541	1.84383		1.54673	1.54045	1.53931	1.53781	1.54122
1.79623	1.80396	1.80431	1.85045	1.84857		1.54719	1.54082	1.53979	1.53833	1.54174
1.80117	1.8088	1.80915	1.85573	1.85418		1.54764	1.54131	1.54027	1.53882	1.54217
1.80604	1.81359	1.81461	1.86095	1.8585		1.54809	1.54179	1.54068	1.53931	1.54272
1.81086	1.81867	1.81934	1.8658	1.86369		1.54855	1.54223	1.54116	1.53983	1.54318
1.81529	1.82369	1.82402	1.87031	1.86881		1.54904	1.54268	1.54164	1.54038	1.54363
1.81698	1.82832	1.82898	1.87565	1.87358		1.54985	1.54316	1.54209	1.54084	1.54412
	1.8329	1.83355	1.88035	1.87801			1.54364	1.54257	1.54136	1.54464
	1.83776	1.8384	1.88557	1.88268			1.54409	1.54301	1.54182	1.54513
	1.84256	1.84351	1.89016	1.88701			1.54453	1.54342	1.54234	1.54565
	1.84668	1.84762	1.8947	1.89187			1.54505	1.54394	1.54286	1.5461
	1.85232	1.85232	1.89947	1.89583			1.54539	1.54439	1.54335	1.54666
	1.85635	1.85727	1.90447	1.90059			1.5459	1.54479	1.54381	1.54711
	1.86064	1.86156	1.90859	1.9053			1.54639	1.54528	1.54436	1.54757
	1.86217	1.8658	1.91349	1.90941			1.5472	1.54576	1.54482	1.54809
		1.86761	1.9186	1.91078				1.54654	1.54525	1.54893
			1.92312						1.54574
			1.92707						1.54629
			1.9315						1.54678
			1.9364						1.54721
			1.94049						1.54773
			1.94251						1.54849

## Sheet: Figure 2c
Summary
SI1C1	1	262	1.4	52.3
SI2C1	2	256	2.4	53.3
SI4C1	3	255	3.4	53.6
SI6C1	4	251	4.4	51.9
SI8C1	5	254	5.4	51.7
SI	6	288	6.4	59.5

## Sheet: Figure 2d
Mass activity
SI1C1	1	1522
SI2C1	2	1681
SI4C1	3	1502
SI6C1	4	1723
SI8C1	5	1429
SI	6	342
IrO2	7	120

## Sheet: Figure 2f
PEM water electrolysis performance of samples
SI6C1-25℃		IrO2-25℃		SI-25℃		SI6C1-65℃		IrO2-65℃		SI-65℃		SI6C1-85℃		IrO2-85℃		SI-85℃
362.582	1.95	170.54	1.95	156.85	1.95	1137.34	2.05	522.513	2.05	602.789	2.05	1287.69	2.05	655.809	2.05	654.689	2.05
361.835	1.949	169.918	1.949	156.601	1.949	1135.97	2.049	521.019	2.049	601.545	2.049	1287.69	2.049	653.569	2.049	653.444	2.049
361.337	1.948	169.171	1.948	156.352	1.948	1133.86	2.048	519.152	2.048	600.549	2.048	1287.44	2.048	651.329	2.048	651.453	2.048
360.715	1.947	168.425	1.947	156.228	1.947	1132.37	2.047	517.908	2.047	599.304	2.047	1286.57	2.047	650.333	2.047	650.706	2.047
360.342	1.946	167.802	1.946	155.979	1.946	1130.75	2.046	516.788	2.046	598.433	2.046	1285.45	2.046	648.093	2.046	649.088	2.046
359.968	1.945	167.056	1.945	155.854	1.945	1128.38	2.045	514.796	2.045	597.064	2.045	1283.96	2.045	645.852	2.045	647.221	2.045
359.595	1.944	166.433	1.944	155.605	1.944	1126.64	2.044	513.303	2.044	595.819	2.044	1282.46	2.044	644.359	2.044	646.101	2.044
359.097	1.943	165.811	1.943	155.356	1.943	1125.27	2.043	511.809	2.043	594.824	2.043	1281.22	2.043	642.243	2.043	644.732	2.043
358.475	1.942	165.064	1.942	155.232	1.942	1122.66	2.042	509.942	2.042	593.579	2.042	1279.23	2.042	640.376	2.042	643.239	2.042
357.977	1.941	164.318	1.941	154.983	1.941	1121.04	2.041	508.573	2.041	592.459	2.041	1277.61	2.041	638.385	2.041	641.745	2.041
357.23	1.94	163.695	1.94	154.859	1.94	1119.3	2.04	506.955	2.04	591.463	2.04	1275.87	2.04	637.016	2.04	640.749	2.04
357.23	1.939	162.948	1.939	154.734	1.939	1117.43	2.039	505.586	2.039	590.343	2.039	1274.12	2.039	634.9	2.039	638.758	2.039
356.732	1.938	162.326	1.938	154.485	1.938	1115.81	2.038	503.719	2.038	588.974	2.038	1272.26	2.038	632.908	2.038	637.762	2.038
355.986	1.937	161.704	1.937	154.361	1.937	1114.19	2.037	502.599	2.037	587.854	2.037	1270.52	2.037	631.042	2.037	636.393	2.037
355.488	1.936	160.708	1.936	154.112	1.936	1112.2	2.036	501.106	2.036	586.609	2.036	1268.28	2.036	629.05	2.036	634.651	2.036
354.99	1.935	160.335	1.935	153.987	1.935	1109.96	2.035	499.363	2.035	585.614	2.035	1266.41	2.035	627.93	2.035	633.78	2.035
354.492	1.934	159.588	1.934	153.738	1.934	1108.35	2.034	497.994	2.034	584.618	2.034	1264.42	2.034	625.565	2.034	632.411	2.034
354.368	1.933	158.592	1.933	153.49	1.933	1106.35	2.033	496.252	2.033	583.249	2.033	1262.43	2.033	624.072	2.033	630.17	2.033
353.745	1.932	158.219	1.932	153.241	1.932	1105.23	2.032	494.758	2.032	582.253	2.032	1260.43	2.032	622.08	2.032	629.548	2.032
352.998	1.931	157.472	1.931	153.116	1.931	1103.24	2.031	493.514	2.031	581.009	2.031	1258.57	2.031	620.462	2.031	627.93	2.031
352.75	1.93	156.725	1.93	152.992	1.93	1101.25	2.03	491.896	2.03	579.889	2.03	1256.58	2.03	618.098	2.03	626.063	2.03
352.127	1.929	156.103	1.929	152.743	1.929	1099.13	2.029	490.402	2.029	578.644	2.029	1254.59	2.029	616.729	2.029	624.694	2.029
351.381	1.928	155.481	1.928	152.618	1.928	1097.77	2.028	488.909	2.028	577.648	2.028	1252.59	2.028	614.862	2.028	623.698	2.028
351.256	1.927	154.734	1.927	152.494	1.927	1095.03	2.027	487.415	2.027	576.404	2.027	1250.6	2.027	612.995	2.027	621.832	2.027
350.883	1.926	154.112	1.926	152.369	1.926	1093.41	2.026	485.548	2.026	575.284	2.026	1248.36	2.026	611.128	2.026	621.334	2.026
350.011	1.925	153.49	1.925	152.12	1.925	1092.04	2.025	484.179	2.025	574.163	2.025	1246.37	2.025	609.51	2.025	619.591	2.025
350.011	1.924	152.743	1.924	151.996	1.924	1089.68	2.024	482.934	2.024	573.043	2.024	1243.88	2.024	607.892	2.024	617.849	2.024
349.389	1.923	152.12	1.923	151.747	1.923	1087.93	2.023	481.441	2.023	571.799	2.023	1242.14	2.023	605.901	2.023	616.978	2.023
348.767	1.922	151.498	1.922	151.623	1.922	1086.32	2.022	480.072	2.022	570.679	2.022	1240.02	2.022	604.283	2.022	615.484	2.022
348.393	1.921	150.751	1.921	151.498	1.921	1083.95	2.021	478.454	2.021	569.807	2.021	1237.66	2.021	602.167	2.021	613.742	2.021
347.896	1.92	150.129	1.92	151.249	1.92	1082.21	2.02	476.836	2.02	568.438	2.02	1235.54	2.02	600.673	2.02	612.87	2.02
347.273	1.919	149.258	1.919	151.125	1.919	1080.59	2.019	475.342	2.019	567.194	2.019	1233.8	2.019	598.558	2.019	611.252	2.019
346.651	1.918	148.636	1.918	150.876	1.918	1077.85	2.018	474.098	2.018	566.447	2.018	1231.06	2.018	597.064	2.018	609.759	2.018
346.278	1.917	147.889	1.917	150.876	1.917	1076.36	2.017	472.355	2.017	565.202	2.017	1229.19	2.017	595.073	2.017	608.639	2.017
345.655	1.916	147.391	1.916	150.502	1.916	1074.24	2.016	470.862	2.016	564.082	2.016	1226.83	2.016	593.206	2.016	607.27	2.016
345.406	1.915	146.769	1.915	150.502	1.915	1072	2.015	469.244	2.015	562.962	2.015	1224.59	2.015	591.463	2.015	605.403	2.015
344.784	1.914	146.022	1.914	150.254	1.914	1070.88	2.014	467.875	2.014	561.842	2.014	1222.35	2.014	589.721	2.014	605.029	2.014
344.162	1.913	145.275	1.913	150.005	1.913	1069.64	2.013	466.381	2.013	560.846	2.013	1220.11	2.013	587.854	2.013	603.536	2.013
343.913	1.912	144.653	1.912	150.005	1.912	1066.9	2.012	464.639	2.012	559.726	2.012	1218.12	2.012	585.987	2.012	601.296	2.012
343.291	1.911	144.031	1.911	149.756	1.911	1064.91	2.011	463.519	2.011	558.482	2.011	1215.38	2.011	584.369	2.011	600.922	2.011
342.793	1.91	143.284	1.91	149.507	1.91	1062.92	2.01	462.025	2.01	557.361	2.01	1213.64	2.01	581.631	2.01	599.055	2.01
342.544	1.909	142.662	1.909	149.382	1.909	1061.17	2.009	460.656	2.009	556.241	2.009	1211.15	2.009	580.262	2.009	597.686	2.009
341.797	1.908	142.039	1.908	149.133	1.908	1059.31	2.008	459.287	2.008	555.246	2.008	1208.91	2.008	578.52	2.008	596.566	2.008
341.299	1.907	141.417	1.907	149.009	1.907	1057.57	2.007	457.42	2.007	554.001	2.007	1206.92	2.007	576.155	2.007	595.322	2.007
340.926	1.906	140.546	1.906	148.884	1.906	1054.83	2.006	455.553	2.006	553.005	2.006	1204.43	2.006	574.537	2.006	593.206	2.006
340.179	1.905	139.923	1.905	148.76	1.905	1053.33	2.005	454.433	2.005	551.761	2.005	1202.44	2.005	572.172	2.005	592.335	2.005
339.681	1.904	139.177	1.904	148.511	1.904	1051.72	2.004	453.313	2.004	550.765	2.004	1200.2	2.004	570.056	2.004	590.841	2.004
339.183	1.903	138.679	1.903	148.387	1.903	1049.47	2.003	451.695	2.003	549.645	2.003	1197.96	2.003	569.434	2.003	589.099	2.003
338.935	1.902	137.932	1.902	148.138	1.902	1047.61	2.002	450.202	2.002	548.276	2.002	1195.84	2.002	567.816	2.002	588.352	2.002
338.312	1.901	137.31	1.901	148.013	1.901	1045.99	2.001	448.708	2.001	547.156	2.001	1193.72	2.001	565.576	2.001	586.858	2.001
337.69	1.9	136.687	1.9	147.889	1.9	1043.63	2	447.463	2	546.036	2	1191.36	2	563.584	2	584.991	2
337.317	1.899	136.065	1.899	147.64	1.899	1041.76	1.999	445.721	1.999	544.915	1.999	1188.99	1.999	562.215	1.999	583.871	1.999
336.694	1.898	135.318	1.898	147.515	1.898	1039.77	1.998	444.227	1.998	543.795	1.998	1187	1.998	560.224	1.998	582.502	1.998
336.321	1.897	134.572	1.897	147.391	1.897	1037.65	1.997	442.983	1.997	542.8	1.997	1184.27	1.997	558.233	1.997	581.258	1.997
335.823	1.896	134.074	1.896	147.142	1.896	1035.54	1.996	441.365	1.996	541.679	1.996	1181.9	1.996	556.864	1.996	580.386	1.996
335.076	1.895	133.327	1.895	147.018	1.895	1033.92	1.995	439.622	1.995	540.684	1.995	1179.54	1.995	554.872	1.995	578.893	1.995
334.827	1.894	132.58	1.894	146.769	1.894	1031.68	1.994	438.502	1.994	539.439	1.994	1177.17	1.994	553.13	1.994	577.524	1.994
333.956	1.893	132.082	1.893	146.769	1.893	1029.56	1.993	436.884	1.993	538.195	1.993	1174.81	1.993	551.387	1.993	576.528	1.993
333.707	1.892	131.336	1.892	146.52	1.892	1027.57	1.992	435.764	1.992	537.074	1.992	1172.69	1.992	549.769	1.992	574.91	1.992
333.085	1.891	130.589	1.891	146.271	1.891	1025.7	1.991	434.146	1.991	536.203	1.991	1170.33	1.991	548.027	1.991	573.043	1.991
332.712	1.89	129.967	1.89	146.146	1.89	1023.71	1.99	432.777	1.99	534.834	1.99	1167.71	1.99	545.911	1.99	572.297	1.99
331.84	1.889	129.22	1.889	145.897	1.889	1022.22	1.989	431.284	1.989	533.59	1.989	1165.97	1.989	544.169	1.989	570.554	1.989
331.467	1.888	128.722	1.888	145.773	1.888	1019.98	1.988	429.541	1.988	532.469	1.988	1163.36	1.988	542.551	1.988	569.061	1.988
330.845	1.887	127.975	1.887	145.649	1.887	1017.74	1.987	428.172	1.987	531.225	1.987	1161.24	1.987	540.559	1.987	568.189	1.987
330.347	1.886	127.353	1.886	145.4	1.886	1016.25	1.986	426.803	1.986	529.98	1.986	1159	1.986	538.692	1.986	566.447	1.986
329.973	1.885	126.606	1.885	145.4	1.885	1013.63	1.985	425.061	1.985	528.86	1.985	1156.01	1.985	537.199	1.985	564.829	1.985
329.476	1.884	125.984	1.884	145.151	1.884	1011.64	1.984	423.692	1.984	527.74	1.984	1153.9	1.984	535.332	1.984	563.833	1.984
328.729	1.883	125.362	1.883	144.902	1.883	1010.27	1.983	422.198	1.983	526.62	1.983	1151.66	1.983	533.714	1.983	562.962	1.983
328.231	1.882	124.739	1.882	144.777	1.882	1007.53	1.982	420.954	1.982	525.375	1.982	1149.17	1.982	532.096	1.982	561.095	1.982
327.733	1.881	124.117	1.881	144.653	1.881	1005.91	1.981	419.46	1.981	524.255	1.981	1146.93	1.981	530.229	1.981	559.726	1.981
327.111	1.88	123.37	1.88	144.528	1.88	1004.05	1.98	418.091	1.98	523.011	1.98	1144.69	1.98	528.113	1.98	558.357	1.98
326.737	1.879	122.748	1.879	144.404	1.879	1002.06	1.979	416.597	1.979	521.766	1.979	1142.45	1.979	526.371	1.979	556.615	1.979
326.364	1.878	122.001	1.878	144.031	1.878	999.691	1.978	415.228	1.978	520.646	1.978	1139.96	1.978	524.504	1.978	555.992	1.978
325.617	1.877	121.254	1.877	143.906	1.877	997.949	1.977	413.859	1.977	519.65	1.977	1137.72	1.977	523.011	1.977	554.001	1.977
325.244	1.876	120.757	1.876	143.782	1.876	995.709	1.976	412.49	1.976	518.53	1.976	1134.98	1.976	521.393	1.976	552.383	1.976
324.497	1.875	120.134	1.875	143.657	1.875	993.593	1.975	410.872	1.975	517.41	1.975	1132.49	1.975	519.526	1.975	551.885	1.975
323.875	1.874	119.512	1.874	143.408	1.874	991.726	1.974	409.628	1.974	516.165	1.974	1130.5	1.974	517.783	1.974	550.267	1.974
323.377	1.873	118.765	1.873	143.284	1.873	988.988	1.973	408.01	1.973	514.921	1.973	1128.26	1.973	515.667	1.973	548.525	1.973
323.004	1.872	118.143	1.872	143.035	1.872	987.245	1.972	406.641	1.972	513.8	1.972	1125.77	1.972	514.049	1.972	548.027	1.972
322.381	1.871	117.396	1.871	142.91	1.871	985.503	1.971	405.147	1.971	512.556	1.971	1123.9	1.971	512.307	1.971	546.16	1.971
321.759	1.87	116.898	1.87	142.786	1.87	983.014	1.97	403.529	1.97	511.56	1.97	1121.04	1.97	510.689	1.97	544.418	1.97
321.137	1.869	116.152	1.869	142.537	1.869	981.147	1.969	402.409	1.969	510.44	1.969	1118.67	1.969	509.071	1.969	543.671	1.969
320.639	1.868	115.529	1.868	142.288	1.868	979.155	1.968	400.667	1.968	509.32	1.968	1116.56	1.968	507.08	1.968	541.679	1.968
320.39	1.867	114.907	1.867	142.288	1.867	976.791	1.967	399.422	1.967	508.2	1.967	1113.82	1.967	505.337	1.967	540.31	1.967
319.643	1.866	114.285	1.866	142.039	1.866	975.048	1.966	398.053	1.966	507.08	1.966	1111.46	1.966	504.093	1.966	539.688	1.966
319.021	1.865	113.538	1.865	141.79	1.865	973.181	1.965	396.435	1.965	505.835	1.965	1109.09	1.965	502.226	1.965	537.572	1.965
318.523	1.864	112.916	1.864	141.666	1.864	970.817	1.964	395.19	1.964	504.59	1.964	1106.6	1.964	500.359	1.964	536.328	1.964
317.776	1.863	112.293	1.863	141.417	1.863	968.825	1.963	393.697	1.963	503.595	1.963	1104.49	1.963	498.99	1.963	534.959	1.963
317.403	1.862	111.671	1.862	141.168	1.862	967.083	1.962	392.203	1.962	502.475	1.962	1101.87	1.962	496.874	1.962	533.714	1.962
316.905	1.861	111.049	1.861	141.044	1.861	964.345	1.961	390.71	1.961	501.355	1.961	1099.38	1.961	495.256	1.961	532.221	1.961
316.407	1.86	110.426	1.86	140.795	1.86	962.478	1.96	389.341	1.96	500.11	1.96	1097.14	1.96	493.514	1.96	530.976	1.96
315.536	1.859	109.804	1.859	140.67	1.859	960.487	1.959	387.972	1.959	498.865	1.959	1094.78	1.959	492.02	1.959	529.856	1.959
315.287	1.858	109.182	1.858	140.546	1.858	958.122	1.958	386.105	1.958	497.87	1.958	1092.29	1.958	490.029	1.958	528.611	1.958
314.54	1.857	108.435	1.857	140.297	1.857	956.13	1.957	385.109	1.957	496.625	1.957	1089.92	1.957	488.411	1.957	527.491	1.957
313.794	1.856	107.937	1.856	140.172	1.856	954.015	1.956	383.491	1.956	495.505	1.956	1087.56	1.956	486.544	1.956	525.873	1.956
313.42	1.855	107.19	1.855	139.923	1.855	951.899	1.955	382.122	1.955	494.385	1.955	1085.32	1.955	484.926	1.955	524.753	1.955
312.798	1.854	106.693	1.854	139.674	1.854	950.032	1.954	380.38	1.954	493.265	1.954	1082.83	1.954	483.183	1.954	523.633	1.954
312.176	1.853	105.946	1.853	139.55	1.853	948.289	1.953	379.259	1.953	492.02	1.953	1080.59	1.953	481.939	1.953	521.89	1.953
311.678	1.852	105.324	1.852	139.426	1.852	945.427	1.952	377.642	1.952	491.024	1.952	1077.98	1.952	479.947	1.952	520.397	1.952
311.056	1.851	104.826	1.851	139.177	1.851	943.436	1.951	376.397	1.951	489.78	1.951	1075.74	1.951	478.081	1.951	519.277	1.951
310.558	1.85	104.079	1.85	139.052	1.85	941.693	1.95	374.903	1.95	488.66	1.95	1073.12	1.95	476.711	1.95	517.41	1.95
310.309	1.849	103.457	1.849	138.803	1.849	939.079	1.949	373.037	1.949	487.415	1.949	1070.76	1.949	474.72	1.949	516.414	1.949
309.313	1.848	102.959	1.848	138.679	1.848	937.088	1.948	372.041	1.948	486.295	1.948	1068.14	1.948	472.853	1.948	515.543	1.948
308.815	1.847	102.212	1.847	138.43	1.847	935.346	1.947	370.672	1.947	485.175	1.947	1066.03	1.947	471.36	1.947	513.925	1.947
308.442	1.846	101.59	1.846	138.305	1.846	932.732	1.946	369.054	1.946	484.179	1.946	1063.04	1.946	469.742	1.946	512.68	1.946
307.571	1.845	101.092	1.845	138.056	1.845	930.741	1.945	367.685	1.945	482.934	1.945	1061.17	1.945	467.875	1.945	511.809	1.945
307.073	1.844	100.345	1.844	137.808	1.844	928.874	1.944	366.44	1.944	481.69	1.944	1058.68	1.944	466.381	1.944	509.693	1.944
306.575	1.843	99.847	1.843	137.683	1.843	926.758	1.943	364.947	1.943	480.57	1.943	1055.95	1.943	464.639	1.943	508.075	1.943
305.828	1.842	99.225	1.842	137.559	1.842	924.393	1.942	363.578	1.942	479.45	1.942	1053.96	1.942	463.145	1.942	507.453	1.942
305.206	1.841	98.478	1.841	137.31	1.841	922.402	1.941	362.209	1.941	478.454	1.941	1051.34	1.941	461.278	1.941	505.213	1.941
304.833	1.84	97.856	1.84	137.185	1.84	920.41	1.94	360.466	1.94	477.085	1.94	1048.6	1.94	459.909	1.94	503.719	1.94
303.961	1.839	97.358	1.839	136.936	1.839	918.419	1.939	359.221	1.939	475.965	1.939	1046.36	1.939	457.918	1.939	502.724	1.939
303.464	1.838	96.736	1.838	136.687	1.838	916.428	1.938	357.852	1.938	474.969	1.938	1044.12	1.938	456.549	1.938	501.603	1.938
302.966	1.837	96.114	1.837	136.563	1.837	913.814	1.937	356.359	1.937	473.849	1.937	1041.76	1.937	454.558	1.937	500.11	1.937
302.343	1.836	95.491	1.836	136.439	1.836	911.698	1.936	354.99	1.936	472.729	1.936	1038.9	1.936	452.94	1.936	499.363	1.936
301.721	1.835	94.869	1.835	136.065	1.835	909.831	1.935	353.496	1.935	471.484	1.935	1037.03	1.935	451.446	1.935	497.247	1.935
301.223	1.834	94.247	1.834	135.941	1.834	907.591	1.934	352.127	1.934	470.364	1.934	1034.29	1.934	449.704	1.934	496.003	1.934
300.228	1.833	93.749	1.833	135.692	1.833	905.226	1.933	350.634	1.933	469.244	1.933	1031.93	1.933	448.086	1.933	494.883	1.933
299.854	1.832	93.127	1.832	135.567	1.832	903.608	1.932	349.265	1.932	468.248	1.932	1029.69	1.932	446.468	1.932	493.265	1.932
299.356	1.831	92.504	1.831	135.318	1.831	900.746	1.931	348.02	1.931	467.004	1.931	1026.95	1.931	444.974	1.931	492.393	1.931
298.734	1.83	91.757	1.83	135.194	1.83	898.381	1.93	346.651	1.93	465.883	1.93	1024.58	1.93	443.232	1.93	491.522	1.93
297.987	1.829	91.26	1.829	134.945	1.829	896.639	1.929	345.033	1.929	464.639	1.929	1022.22	1.929	441.365	1.929	489.531	1.929
297.614	1.828	90.762	1.828	134.821	1.828	894.149	1.928	343.788	1.928	463.643	1.928	1019.61	1.928	439.871	1.928	488.535	1.928
296.618	1.827	90.139	1.827	134.572	1.827	892.158	1.927	342.668	1.927	462.399	1.927	1017.37	1.927	438.129	1.927	487.166	1.927
296.12	1.826	89.517	1.826	134.198	1.826	890.416	1.926	340.926	1.926	461.403	1.926	1015	1.926	436.387	1.926	485.424	1.926
295.747	1.825	89.019	1.825	134.198	1.825	887.926	1.925	339.557	1.925	460.034	1.925	1012.51	1.925	434.769	1.925	484.428	1.925
295.125	1.824	88.397	1.824	133.825	1.824	885.562	1.924	338.437	1.924	459.038	1.924	1009.9	1.924	433.026	1.924	483.557	1.924
294.253	1.823	87.775	1.823	133.576	1.823	883.944	1.923	336.819	1.923	457.794	1.923	1007.66	1.923	431.284	1.923	481.69	1.923
293.88	1.822	87.152	1.822	133.451	1.822	881.455	1.922	335.45	1.922	456.673	1.922	1005.04	1.922	429.915	1.922	480.445	1.922
293.133	1.821	86.655	1.821	133.203	1.821	879.463	1.921	334.081	1.921	455.304	1.921	1002.55	1.921	428.297	1.921	479.325	1.921
292.511	1.82	86.032	1.82	132.954	1.82	877.347	1.92	332.96	1.92	454.433	1.92	1000.19	1.92	426.305	1.92	477.832	1.92
292.138	1.819	85.41	1.819	132.829	1.819	875.107	1.919	331.467	1.919	453.189	1.919	997.824	1.919	424.314	1.919	476.96	1.919
291.266	1.818	84.788	1.818	132.456	1.818	872.742	1.918	330.222	1.918	452.068	1.918	995.584	1.918	423.069	1.918	475.591	1.918
290.52	1.817	84.165	1.817	132.207	1.817	871	1.917	328.853	1.917	450.948	1.917	993.219	1.917	421.576	1.917	474.222	1.917
290.146	1.816	83.668	1.816	132.082	1.816	868.635	1.916	327.484	1.916	449.828	1.916	990.73	1.916	419.709	1.916	473.351	1.916
289.151	1.815	83.17	1.815	131.709	1.815	866.519	1.915	326.115	1.915	448.584	1.915	988.241	1.915	418.215	1.915	472.106	1.915
288.528	1.814	82.547	1.814	131.585	1.814	864.653	1.914	324.746	1.914	447.463	1.914	985.876	1.914	416.597	1.914	470.24	1.914
288.03	1.813	82.05	1.813	131.46	1.813	862.288	1.913	323.502	1.913	446.343	1.913	983.138	1.913	414.731	1.913	469.493	1.913
287.284	1.812	81.427	1.812	131.211	1.812	860.048	1.912	322.132	1.912	445.223	1.912	980.898	1.912	413.361	1.912	468.497	1.912
286.661	1.811	80.805	1.811	130.838	1.811	857.932	1.911	320.888	1.911	443.979	1.911	978.284	1.911	411.743	1.911	466.63	1.911
286.164	1.81	80.307	1.81	130.713	1.81	855.443	1.91	319.519	1.91	443.107	1.91	975.546	1.91	410.25	1.91	464.888	1.91
285.292	1.809	79.809	1.809	130.464	1.809	853.327	1.909	318.15	1.909	441.863	1.909	973.181	1.909	408.508	1.909	464.39	1.909
284.795	1.808	79.187	1.808	130.216	1.808	851.086	1.908	316.781	1.908	440.743	1.908	971.066	1.908	406.516	1.908	462.399	1.908
284.172	1.807	78.689	1.807	130.091	1.807	848.971	1.907	315.412	1.907	439.622	1.907	968.327	1.907	405.023	1.907	461.527	1.907
283.301	1.806	78.191	1.806	129.842	1.806	846.979	1.906	314.043	1.906	438.378	1.906	965.963	1.906	403.529	1.906	460.407	1.906
282.554	1.805	77.445	1.805	129.469	1.805	844.988	1.905	312.798	1.905	437.382	1.905	963.474	1.905	402.036	1.905	458.416	1.905
282.181	1.804	76.947	1.804	129.344	1.804	842.374	1.904	311.304	1.904	436.138	1.904	960.86	1.904	400.542	1.904	457.794	1.904
281.31	1.803	76.449	1.803	129.095	1.803	840.507	1.903	310.06	1.903	434.893	1.903	958.246	1.903	398.675	1.903	456.425	1.903
280.812	1.802	75.827	1.802	128.722	1.802	838.143	1.902	308.566	1.902	433.773	1.902	956.255	1.902	397.431	1.902	454.558	1.902
280.19	1.801	75.329	1.801	128.598	1.801	836.027	1.901	307.197	1.901	432.653	1.901	953.268	1.901	395.688	1.901	453.438	1.901
279.318	1.8	74.831	1.8	128.224	1.8	834.035	1.9	305.704	1.9	431.408	1.9	951.277	1.9	393.821	1.9	452.442	1.9
278.82	1.799	74.209	1.799	127.975	1.799	831.671	1.899	304.708	1.899	430.288	1.899	948.538	1.899	392.328	1.899	450.45	1.899
278.198	1.798	73.586	1.798	127.726	1.798	829.306	1.898	303.09	1.898	429.168	1.898	946.049	1.898	390.959	1.898	449.704	1.898
277.078	1.797	73.213	1.797	127.602	1.797	827.066	1.897	301.97	1.897	427.923	1.897	943.436	1.897	389.216	1.897	448.21	1.897
276.58	1.796	72.466	1.796	127.228	1.796	825.323	1.896	300.601	1.896	426.928	1.896	941.195	1.896	387.598	1.896	446.592	1.896
276.082	1.795	72.093	1.795	126.98	1.795	822.834	1.895	299.356	1.895	425.683	1.895	938.582	1.895	386.105	1.895	445.348	1.895
275.087	1.794	71.471	1.794	126.731	1.794	820.469	1.894	298.112	1.894	424.563	1.894	936.217	1.894	384.611	1.894	444.103	1.894
274.464	1.793	70.973	1.793	126.482	1.793	818.602	1.893	296.743	1.893	423.443	1.893	933.852	1.893	382.869	1.893	442.734	1.893
274.091	1.792	70.35	1.792	126.233	1.792	815.864	1.892	295.623	1.892	422.323	1.892	931.114	1.892	381.126	1.892	441.489	1.892
272.846	1.791	69.977	1.791	125.984	1.791	813.748	1.891	294.253	1.891	421.202	1.891	928.749	1.891	379.882	1.891	440.494	1.891
272.473	1.79	69.355	1.79	125.735	1.79	811.882	1.89	293.382	1.89	420.207	1.89	926.26	1.89	377.766	1.89	438.751	1.89
271.851	1.789	68.857	1.789	125.486	1.789	809.641	1.889	291.764	1.889	419.087	1.889	923.771	1.889	376.397	1.889	437.507	1.889
270.855	1.788	68.359	1.788	125.237	1.788	807.525	1.888	290.52	1.888	417.842	1.888	921.282	1.888	374.53	1.888	436.884	1.888
270.357	1.787	67.861	1.787	124.864	1.787	805.41	1.887	289.275	1.887	416.722	1.887	919.041	1.887	373.285	1.887	434.893	1.887
269.61	1.786	67.363	1.786	124.615	1.786	802.92	1.886	288.03	1.886	415.477	1.886	916.303	1.886	371.419	1.886	434.271	1.886
268.615	1.785	66.866	1.785	124.366	1.785	800.556	1.885	287.035	1.885	414.482	1.885	913.939	1.885	370.049	1.885	433.151	1.885
268.241	1.784	66.368	1.784	123.993	1.784	798.689	1.884	285.541	1.884	413.361	1.884	911.449	1.884	368.431	1.884	431.408	1.884
267.495	1.783	65.745	1.783	123.744	1.783	796.075	1.883	284.172	1.883	412.241	1.883	908.711	1.883	366.938	1.883	430.537	1.883
266.499	1.782	65.372	1.782	123.495	1.782	793.835	1.882	282.803	1.882	410.997	1.882	906.471	1.882	365.569	1.882	429.292	1.882
266.001	1.781	64.75	1.781	123.121	1.781	792.092	1.881	281.932	1.881	409.877	1.881	903.982	1.881	363.826	1.881	427.425	1.881
265.254	1.78	64.252	1.78	122.997	1.78	789.603	1.88	280.314	1.88	408.756	1.88	901.368	1.88	362.457	1.88	426.554	1.88
264.383	1.779	63.754	1.779	122.623	1.779	787.239	1.879	279.069	1.879	407.512	1.879	898.754	1.879	360.839	1.879	425.185	1.879
263.636	1.778	63.256	1.778	122.25	1.778	785.496	1.878	277.949	1.878	406.392	1.878	896.39	1.878	359.221	1.878	423.567	1.878
263.139	1.777	62.758	1.777	122.001	1.777	783.256	1.877	276.705	1.877	405.396	1.877	893.652	1.877	357.728	1.877	422.82	1.877
262.267	1.776	62.261	1.776	121.752	1.776	780.891	1.876	275.336	1.876	404.151	1.876	891.411	1.876	355.737	1.876	421.202	1.876
261.521	1.775	61.763	1.775	121.379	1.775	779.024	1.875	273.967	1.875	403.031	1.875	888.922	1.875	354.368	1.875	419.584	1.875
260.774	1.774	61.265	1.774	121.13	1.774	776.411	1.874	272.722	1.874	401.911	1.874	885.935	1.874	352.998	1.874	418.589	1.874
259.778	1.773	60.891	1.773	120.881	1.773	774.046	1.873	271.602	1.873	400.791	1.873	883.57	1.873	351.381	1.873	417.22	1.873
259.156	1.772	60.269	1.772	120.508	1.772	772.303	1.872	270.357	1.872	399.671	1.872	881.579	1.872	349.887	1.872	415.228	1.872
258.409	1.771	59.771	1.771	120.259	1.771	769.939	1.871	269.113	1.871	398.675	1.871	878.468	1.871	348.145	1.871	414.855	1.871
257.538	1.77	59.273	1.77	119.885	1.77	767.823	1.87	267.619	1.87	397.306	1.87	876.103	1.87	346.651	1.87	413.486	1.87
256.916	1.769	58.9	1.769	119.512	1.769	765.707	1.869	266.499	1.869	396.31	1.869	873.863	1.869	344.909	1.869	411.743	1.869
256.044	1.768	58.278	1.768	119.263	1.768	763.093	1.868	265.13	1.868	395.19	1.868	871.124	1.868	343.291	1.868	410.997	1.868
255.049	1.767	57.904	1.767	119.014	1.767	760.853	1.867	263.761	1.867	393.821	1.867	868.635	1.867	341.797	1.867	409.752	1.867
254.675	1.766	57.407	1.766	118.641	1.766	759.111	1.866	262.392	1.866	392.701	1.866	866.146	1.866	340.179	1.866	407.761	1.866
253.68	1.765	57.033	1.765	118.392	1.765	756.248	1.865	261.272	1.865	391.457	1.865	863.532	1.865	338.686	1.865	407.138	1.865
252.684	1.764	56.535	1.764	118.018	1.764	754.008	1.864	260.027	1.864	390.212	1.864	861.417	1.864	336.819	1.864	405.396	1.864
252.311	1.763	56.038	1.763	117.645	1.763	752.141	1.863	258.782	1.863	388.967	1.863	858.927	1.863	335.201	1.863	404.027	1.863
251.439	1.762	55.54	1.762	117.272	1.762	749.776	1.862	257.289	1.862	387.847	1.862	856.189	1.862	334.081	1.862	403.031	1.862
250.195	1.761	55.166	1.761	116.898	1.761	747.536	1.861	256.169	1.861	386.603	1.861	853.7	1.861	332.214	1.861	401.538	1.861
249.821	1.76	54.544	1.76	116.649	1.76	745.669	1.86	255.049	1.86	385.358	1.86	851.584	1.86	331.218	1.86	400.169	1.86
248.826	1.759	54.171	1.759	116.4	1.759	743.553	1.859	253.804	1.859	384.238	1.859	848.722	1.859	329.725	1.859	399.298	1.859
247.83	1.758	53.673	1.758	115.903	1.758	740.94	1.858	252.311	1.858	382.869	1.858	846.357	1.858	327.982	1.858	397.804	1.858
247.457	1.757	53.299	1.757	115.529	1.757	738.948	1.857	251.066	1.857	381.873	1.857	844.241	1.857	326.489	1.857	396.31	1.857
246.585	1.756	52.802	1.756	115.28	1.756	736.583	1.856	249.821	1.856	380.629	1.856	841.254	1.856	324.871	1.856	395.315	1.856
245.465	1.755	52.428	1.755	114.907	1.755	734.343	1.855	248.577	1.855	379.633	1.855	838.765	1.855	323.377	1.855	393.946	1.855
244.967	1.754	51.806	1.754	114.534	1.754	732.352	1.854	247.332	1.854	378.388	1.854	836.525	1.854	321.137	1.854	392.452	1.854
243.972	1.753	51.433	1.753	114.16	1.753	730.112	1.853	245.963	1.853	377.393	1.853	833.911	1.853	320.639	1.853	391.83	1.853
242.976	1.752	51.059	1.752	113.787	1.752	727.622	1.852	244.843	1.852	376.148	1.852	831.297	1.852	319.021	1.852	390.461	1.852
242.478	1.751	50.561	1.751	113.413	1.751	725.507	1.851	243.474	1.851	375.152	1.851	828.933	1.851	317.154	1.851	388.843	1.851
241.483	1.75	50.188	1.75	113.165	1.75	723.266	1.85	241.856	1.85	374.032	1.85	826.319	1.85	315.412	1.85	387.598	1.85
240.362	1.749	49.69	1.749	112.667	1.749	720.902	1.849	240.611	1.849	372.912	1.849	823.705	1.849	313.669	1.849	386.852	1.849
239.989	1.748	49.192	1.748	112.293	1.748	718.91	1.848	239.989	1.848	371.667	1.848	821.465	1.848	312.425	1.848	385.109	1.848
238.744	1.747	48.943	1.747	112.044	1.747	716.545	1.847	238.496	1.847	370.547	1.847	818.727	1.847	311.056	1.847	384.487	1.847
237.749	1.746	48.445	1.746	111.671	1.746	714.43	1.846	237.5	1.846	369.427	1.846	816.113	1.846	309.811	1.846	382.495	1.846
237.375	1.745	47.948	1.745	111.173	1.745	712.563	1.845	236.255	1.845	368.307	1.845	813.997	1.845	308.442	1.845	381.375	1.845
236.504	1.744	47.574	1.744	110.924	1.744	709.7	1.844	234.886	1.844	367.187	1.844	811.135	1.844	306.575	1.844	380.753	1.844
235.26	1.743	47.201	1.743	110.426	1.743	707.709	1.843	233.517	1.843	366.191	1.843	808.77	1.843	305.081	1.843	378.886	1.843
234.762	1.742	46.703	1.742	110.053	1.742	705.469	1.842	232.273	1.842	365.071	1.842	806.156	1.842	303.712	1.842	377.517	1.842
233.517	1.741	46.33	1.741	109.68	1.741	703.104	1.841	231.277	1.841	363.951	1.841	803.543	1.841	302.094	1.841	377.019	1.841
232.646	1.74	45.956	1.74	109.306	1.74	700.739	1.84	230.157	1.84	362.831	1.84	801.178	1.84	301.099	1.84	375.152	1.84
232.148	1.739	45.458	1.739	108.808	1.739	698.748	1.839	228.788	1.839	361.835	1.839	798.813	1.839	299.605	1.839	373.659	1.839
231.028	1.738	45.085	1.738	108.56	1.738	696.383	1.838	227.294	1.838	360.715	1.838	796.075	1.838	297.863	1.838	373.285	1.838
230.032	1.737	44.712	1.737	108.062	1.737	693.894	1.837	226.423	1.837	359.595	1.837	793.586	1.837	296.743	1.837	371.419	1.837
229.534	1.736	44.214	1.736	107.688	1.736	692.027	1.836	225.303	1.836	358.475	1.836	791.221	1.836	294.751	1.836	369.925	1.836
228.29	1.735	43.84	1.735	107.315	1.735	689.787	1.835	223.934	1.835	357.23	1.835	788.359	1.835	293.756	1.835	369.178	1.835
227.419	1.734	43.467	1.734	106.942	1.734	687.422	1.834	222.814	1.834	356.234	1.834	786.118	1.834	292.138	1.834	367.56	1.834
226.672	1.733	42.969	1.733	106.444	1.733	685.43	1.833	221.569	1.833	354.99	1.833	783.754	1.833	290.644	1.833	366.067	1.833
225.676	1.732	42.72	1.732	106.07	1.732	683.066	1.832	220.324	1.832	353.994	1.832	780.891	1.832	289.524	1.832	365.818	1.832
224.432	1.731	42.222	1.731	105.572	1.731	680.95	1.831	219.204	1.831	352.874	1.831	778.402	1.831	287.408	1.831	363.578	1.831
224.058	1.73	41.849	1.73	105.199	1.73	678.834	1.83	217.835	1.83	351.878	1.83	776.162	1.83	286.164	1.83	362.457	1.83
222.689	1.729	41.476	1.729	104.826	1.729	676.469	1.829	216.466	1.829	350.758	1.829	773.299	1.829	284.67	1.829	361.835	1.829
221.818	1.728	41.102	1.728	104.328	1.728	674.105	1.828	215.47	1.828	349.638	1.828	770.81	1.828	283.301	1.828	360.217	1.828
221.445	1.727	40.729	1.727	103.955	1.727	672.113	1.827	214.226	1.827	348.393	1.827	768.57	1.827	281.808	1.827	358.848	1.827
220.075	1.726	40.356	1.726	103.581	1.726	669.749	1.826	213.106	1.826	347.398	1.826	765.831	1.826	280.438	1.826	357.479	1.826
219.08	1.725	39.858	1.725	103.083	1.725	667.508	1.825	211.488	1.825	346.278	1.825	763.342	1.825	279.069	1.825	356.483	1.825
218.457	1.724	39.484	1.724	102.585	1.724	665.144	1.824	210.617	1.824	345.033	1.824	760.978	1.824	277.327	1.824	355.363	1.824
217.213	1.723	39.235	1.723	102.337	1.723	662.903	1.823	209.372	1.823	343.913	1.823	758.488	1.823	276.082	1.823	353.994	1.823
216.217	1.722	38.738	1.722	101.839	1.722	660.787	1.822	208.003	1.822	342.917	1.822	755.875	1.822	274.589	1.822	352.874	1.822
215.844	1.721	38.364	1.721	101.341	1.721	658.796	1.821	207.007	1.821	341.797	1.821	753.51	1.821	273.22	1.821	351.754	1.821
214.226	1.72	38.115	1.72	100.967	1.72	656.431	1.82	205.638	1.82	340.677	1.82	750.772	1.82	271.726	1.82	350.385	1.82
213.106	1.719	37.617	1.719	100.47	1.719	654.067	1.819	204.642	1.819	339.557	1.819	748.158	1.819	270.357	1.819	349.265	1.819
212.732	1.718	37.244	1.718	99.972	1.718	652.2	1.818	203.273	1.818	338.561	1.818	745.918	1.818	268.988	1.818	347.771	1.818
211.363	1.717	36.995	1.717	99.598	1.717	649.959	1.817	202.153	1.817	337.441	1.817	743.304	1.817	267.37	1.817	347.024	1.817
210.492	1.716	36.622	1.716	99.101	1.716	647.719	1.816	200.909	1.816	336.196	1.816	740.691	1.816	266.126	1.816	345.406	1.816
209.994	1.715	36.248	1.715	98.603	1.715	645.603	1.815	199.913	1.815	335.076	1.815	738.201	1.815	264.757	1.815	344.535	1.815
208.501	1.714	35.875	1.714	98.229	1.714	643.363	1.814	198.544	1.814	334.081	1.814	735.463	1.814	263.263	1.814	343.042	1.814
207.381	1.713	35.626	1.713	97.732	1.713	640.998	1.813	197.548	1.813	332.96	1.813	732.974	1.813	261.769	1.813	342.046	1.813
207.007	1.712	35.128	1.712	97.234	1.712	639.38	1.812	196.179	1.812	331.965	1.812	730.609	1.812	260.4	1.812	340.677	1.812
205.514	1.711	34.879	1.711	96.86	1.711	636.642	1.811	195.184	1.811	330.845	1.811	727.871	1.811	258.907	1.811	339.432	1.811
204.518	1.71	34.506	1.71	96.362	1.71	634.153	1.81	194.063	1.81	329.725	1.81	725.382	1.81	257.662	1.81	338.312	1.81
204.02	1.709	34.133	1.709	95.865	1.709	632.286	1.809	192.694	1.809	328.729	1.809	723.017	1.809	256.293	1.809	337.192	1.809
202.527	1.708	33.759	1.708	95.491	1.708	630.046	1.808	191.948	1.808	327.609	1.808	720.279	1.808	254.8	1.808	336.072	1.808
201.531	1.707	33.386	1.707	94.993	1.707	627.93	1.807	190.827	1.807	326.489	1.807	717.79	1.807	253.555	1.807	334.578	1.807
201.158	1.706	33.137	1.706	94.371	1.706	625.814	1.806	189.707	1.806	325.493	1.806	715.799	1.806	252.062	1.806	333.458	1.806
199.415	1.705	32.764	1.705	93.998	1.705	623.574	1.805	188.587	1.805	324.373	1.805	713.061	1.805	250.817	1.805	332.089	1.805
198.544	1.704	32.39	1.704	93.5	1.704	621.085	1.804	187.467	1.804	323.253	1.804	710.571	1.804	249.324	1.804	331.094	1.804
198.046	1.703	32.017	1.703	92.878	1.703	619.467	1.803	186.222	1.803	322.132	1.803	708.207	1.803	248.203	1.803	329.725	1.803
196.304	1.702	31.768	1.702	92.629	1.702	616.978	1.802	185.102	1.802	321.137	1.802	705.593	1.802	246.461	1.802	328.48	1.802
195.432	1.701	31.519	1.701	92.006	1.701	614.737	1.801	183.858	1.801	320.017	1.801	703.228	1.801	245.341	1.801	327.111	1.801
194.935	1.7	31.021	1.7	91.509	1.7	612.746	1.8	182.738	1.8	319.021	1.8	700.739	1.8	243.723	1.8	325.866	1.8
193.317	1.699	30.772	1.699	91.011	1.699	610.008	1.799	181.742	1.799	317.901	1.799	698.125	1.799	242.354	1.799	324.746	1.799
192.445	1.698	30.399	1.698	90.513	1.698	608.017	1.798	180.497	1.798	316.781	1.798	695.512	1.798	241.109	1.798	323.502	1.798
191.823	1.697	30.15	1.697	90.015	1.697	605.901	1.797	179.502	1.797	315.536	1.797	693.396	1.797	239.74	1.797	322.381	1.797
190.081	1.696	29.777	1.696	89.642	1.696	603.412	1.796	178.257	1.796	314.416	1.796	690.658	1.796	238.371	1.796	321.261	1.796
189.085	1.695	29.528	1.695	89.019	1.695	601.171	1.795	177.137	1.795	313.296	1.795	688.169	1.795	237.126	1.795	320.017	1.795
188.463	1.694	29.154	1.694	88.522	1.694	599.304	1.794	176.141	1.794	312.3	1.794	685.804	1.794	235.633	1.794	318.772	1.794
186.969	1.693	28.905	1.693	88.024	1.693	596.94	1.793	175.021	1.793	311.18	1.793	683.066	1.793	234.264	1.793	317.527	1.793
186.098	1.692	28.656	1.692	87.526	1.692	594.699	1.792	173.528	1.792	310.184	1.792	680.577	1.792	233.019	1.792	316.407	1.792
185.351	1.691	28.283	1.691	86.904	1.691	592.584	1.791	172.656	1.791	309.064	1.791	678.336	1.791	231.65	1.791	315.287	1.791
183.733	1.69	28.034	1.69	86.53	1.69	590.468	1.79	171.287	1.79	307.944	1.79	675.598	1.79	230.281	1.79	313.918	1.79
182.862	1.689	27.661	1.689	86.032	1.689	588.227	1.789	170.292	1.789	306.824	1.789	673.233	1.789	228.663	1.789	312.798	1.789
182.115	1.688	27.412	1.688	85.41	1.688	586.112	1.788	169.296	1.788	305.828	1.788	670.993	1.788	227.419	1.788	311.678	1.788
180.622	1.687	27.038	1.687	85.037	1.687	583.747	1.787	168.176	1.787	304.708	1.787	668.379	1.787	226.05	1.787	310.558	1.787
179.626	1.686	26.789	1.686	84.414	1.686	581.133	1.786	167.18	1.786	303.712	1.786	665.89	1.786	224.929	1.786	309.064	1.786
179.004	1.685	26.416	1.685	83.917	1.685	579.515	1.785	165.935	1.785	302.592	1.785	663.526	1.785	223.685	1.785	308.193	1.785
177.261	1.684	26.292	1.684	83.419	1.684	577.026	1.784	164.94	1.784	301.721	1.784	660.912	1.784	222.067	1.784	306.948	1.784
176.39	1.683	25.918	1.683	82.921	1.683	574.661	1.783	163.944	1.783	300.601	1.783	658.423	1.783	220.822	1.783	305.455	1.783
175.643	1.682	25.669	1.682	82.299	1.682	572.919	1.782	162.824	1.782	299.356	1.782	656.182	1.782	219.827	1.782	304.584	1.782
174.025	1.681	25.296	1.681	81.925	1.681	570.554	1.781	161.704	1.781	298.236	1.781	653.569	1.781	218.457	1.781	303.464	1.781
173.154	1.68	25.047	1.68	81.303	1.68	568.314	1.78	160.584	1.78	297.116	1.78	650.955	1.78	217.088	1.78	301.721	1.78
172.407	1.679	24.798	1.679	80.805	1.679	566.198	1.779	159.712	1.779	296.12	1.779	648.715	1.779	215.844	1.779	300.85	1.779
170.665	1.678	24.549	1.678	80.307	1.678	563.833	1.778	158.343	1.778	295	1.778	646.101	1.778	214.35	1.778	299.73	1.778
169.669	1.677	24.3	1.677	79.809	1.677	561.593	1.777	157.597	1.777	294.005	1.777	643.736	1.777	213.355	1.777	298.61	1.777
169.047	1.676	23.927	1.676	79.187	1.676	559.726	1.776	156.477	1.776	292.884	1.776	641.247	1.776	212.11	1.776	297.116	1.776
167.305	1.675	23.678	1.675	78.689	1.675	557.486	1.775	155.605	1.775	291.764	1.775	638.509	1.775	210.617	1.775	296.245	1.775
166.558	1.674	23.429	1.674	78.067	1.674	554.997	1.774	154.61	1.774	290.769	1.774	636.269	1.774	209.247	1.774	294.751	1.774
165.811	1.673	23.056	1.673	77.569	1.673	553.005	1.773	153.614	1.773	289.524	1.773	633.904	1.773	208.127	1.773	293.507	1.773
163.944	1.672	22.931	1.672	77.071	1.672	550.765	1.772	152.618	1.772	288.404	1.772	631.29	1.772	206.883	1.772	292.511	1.772
163.197	1.671	22.558	1.671	76.573	1.671	548.649	1.771	151.623	1.771	287.408	1.771	628.801	1.771	205.389	1.771	291.266	1.771
162.326	1.67	22.309	1.67	75.951	1.67	546.533	1.77	150.627	1.77	286.288	1.77	626.561	1.77	204.269	1.77	290.022	1.77
160.584	1.669	22.06	1.669	75.453	1.669	544.169	1.769	149.507	1.769	285.292	1.769	623.947	1.769	202.651	1.769	289.4	1.769
159.837	1.668	21.936	1.668	74.955	1.668	541.928	1.768	148.636	1.768	284.172	1.768	621.458	1.768	201.407	1.768	287.782	1.768
159.09	1.667	21.562	1.667	74.333	1.667	539.688	1.767	147.515	1.767	283.052	1.767	619.218	1.767	200.286	1.767	286.91	1.767
157.099	1.666	21.313	1.666	73.835	1.666	537.572	1.766	146.52	1.766	282.056	1.766	616.48	1.766	198.668	1.766	285.541	1.766
156.477	1.665	21.064	1.665	73.213	1.665	535.083	1.765	145.524	1.765	280.936	1.765	614.24	1.765	197.299	1.765	284.048	1.765
155.481	1.664	20.815	1.664	72.591	1.664	532.967	1.764	144.404	1.764	279.816	1.764	611.875	1.764	195.93	1.764	282.928	1.764
153.863	1.663	20.566	1.663	72.093	1.663	530.851	1.763	143.533	1.763	278.945	1.763	609.261	1.763	194.561	1.763	282.181	1.763
152.992	1.662	20.318	1.662	71.595	1.662	528.611	1.762	142.537	1.762	277.825	1.762	606.896	1.762	193.69	1.762	280.563	1.762
152.245	1.661	20.069	1.661	70.973	1.661	526.495	1.761	141.541	1.761	276.705	1.761	604.532	1.761	192.196	1.761	279.692	1.761
150.378	1.66	19.82	1.66	70.475	1.66	524.255	1.76	140.546	1.76	275.709	1.76	601.918	1.76	191.201	1.76	278.572	1.76
149.631	1.659	19.695	1.659	69.853	1.659	521.89	1.759	139.55	1.759	274.589	1.759	599.553	1.759	189.956	1.759	277.078	1.759
148.511	1.658	19.322	1.658	69.23	1.658	519.775	1.758	138.43	1.758	273.593	1.758	597.189	1.758	188.961	1.758	275.833	1.758
146.893	1.657	19.197	1.657	68.857	1.657	517.534	1.757	137.434	1.757	272.349	1.757	594.45	1.757	187.591	1.757	274.838	1.757
146.271	1.656	18.949	1.656	68.235	1.656	515.294	1.756	136.563	1.756	271.353	1.756	592.086	1.756	186.596	1.756	273.469	1.756
145.151	1.655	18.7	1.655	67.612	1.655	513.178	1.755	135.443	1.755	270.357	1.755	589.845	1.755	185.102	1.755	272.722	1.755
143.408	1.654	18.451	1.654	67.114	1.654	511.062	1.754	134.447	1.754	269.362	1.754	587.107	1.754	184.107	1.754	271.477	1.754
142.786	1.653	18.202	1.653	66.617	1.653	508.573	1.753	133.576	1.753	268.241	1.753	584.743	1.753	182.862	1.753	269.984	1.753
141.541	1.652	17.953	1.652	65.87	1.652	506.706	1.752	132.456	1.752	267.121	1.752	582.502	1.752	181.617	1.752	268.864	1.752
139.923	1.651	17.828	1.651	65.496	1.651	504.59	1.751	131.585	1.751	266.126	1.751	579.889	1.751	180.373	1.751	267.992	1.751
139.301	1.65	17.579	1.65	64.874	1.65	502.101	1.75	130.589	1.75	265.005	1.75	577.275	1.75	179.253	1.75	266.374	1.75
138.181	1.649	17.331	1.649	64.252	1.649	500.11	1.749	129.593	1.749	263.885	1.749	575.159	1.749	178.008	1.749	265.503	1.749
136.314	1.648	17.082	1.648	63.754	1.648	497.87	1.748	128.598	1.748	262.89	1.748	572.421	1.748	176.888	1.748	264.508	1.748
135.692	1.647	16.957	1.647	63.132	1.647	495.629	1.747	127.602	1.747	261.769	1.747	570.056	1.747	175.768	1.747	262.765	1.747
134.323	1.646	16.708	1.646	62.509	1.646	493.389	1.746	126.606	1.746	260.774	1.746	568.065	1.746	174.523	1.746	262.018	1.746
132.954	1.645	16.459	1.645	62.136	1.645	491.273	1.745	125.735	1.745	259.654	1.745	565.451	1.745	173.403	1.745	261.023	1.745
132.331	1.644	16.335	1.644	61.514	1.644	488.909	1.744	124.864	1.744	258.658	1.744	563.087	1.744	172.407	1.744	259.654	1.744
131.211	1.643	16.086	1.643	60.891	1.643	486.793	1.743	123.868	1.743	257.538	1.743	560.846	1.743	171.038	1.743	258.285	1.743
129.469	1.642	15.837	1.642	60.394	1.642	484.677	1.742	122.872	1.742	256.542	1.742	558.357	1.742	169.918	1.742	257.289	1.742
128.846	1.641	15.713	1.641	59.771	1.641	482.312	1.741	122.001	1.741	255.546	1.741	555.868	1.741	168.798	1.741	256.169	1.741
127.353	1.64	15.464	1.64	59.149	1.64	480.445	1.74	121.006	1.74	254.426	1.74	553.752	1.74	167.678	1.74	255.173	1.74
125.859	1.639	15.215	1.639	58.651	1.639	478.205	1.739	120.134	1.739	253.306	1.739	551.138	1.739	166.433	1.739	254.177	1.739
125.362	1.638	15.09	1.638	58.153	1.638	475.716	1.738	119.263	1.738	252.311	1.738	548.774	1.738	165.313	1.738	252.559	1.738
124.117	1.637	14.841	1.637	57.531	1.637	473.724	1.737	118.267	1.737	251.19	1.737	546.409	1.737	164.193	1.737	251.439	1.737
122.375	1.636	14.717	1.636	57.033	1.636	471.609	1.736	117.272	1.736	250.195	1.736	543.795	1.736	162.948	1.736	250.444	1.736
121.752	1.635	14.468	1.635	56.411	1.635	469.119	1.735	116.525	1.735	249.075	1.735	541.555	1.735	161.704	1.735	248.95	1.735
120.383	1.634	14.344	1.634	55.789	1.634	467.253	1.734	115.529	1.734	248.079	1.734	539.19	1.734	160.584	1.734	248.079	1.734
118.89	1.633	14.095	1.633	55.291	1.633	465.137	1.733	114.534	1.733	246.959	1.733	536.452	1.733	159.464	1.733	247.208	1.733
118.392	1.632	13.97	1.632	54.793	1.632	462.648	1.732	113.787	1.732	245.839	1.732	534.212	1.732	158.343	1.732	245.465	1.732
116.898	1.631	13.721	1.631	54.171	1.631	460.656	1.731	112.916	1.731	244.843	1.731	531.847	1.731	157.223	1.731	244.594	1.731
115.156	1.63	13.597	1.63	53.673	1.63	458.416	1.73	112.169	1.73	243.847	1.73	529.358	1.73	156.103	1.73	243.474	1.73
114.783	1.629	13.348	1.629	53.175	1.629	455.927	1.729	111.298	1.729	242.727	1.729	526.993	1.729	154.983	1.729	242.105	1.729
113.165	1.628	13.223	1.628	52.428	1.628	454.06	1.728	110.302	1.728	241.731	1.728	524.753	1.728	153.863	1.728	241.358	1.728
111.92	1.627	12.974	1.627	52.055	1.627	452.068	1.727	109.431	1.727	240.611	1.727	522.264	1.727	152.743	1.727	240.113	1.727
111.298	1.626	12.85	1.626	51.557	1.626	449.828	1.726	108.684	1.726	239.616	1.726	520.023	1.726	151.623	1.726	238.62	1.726
109.804	1.625	12.601	1.625	50.686	1.625	447.588	1.725	107.688	1.725	238.62	1.725	517.659	1.725	150.378	1.725	237.749	1.725
108.311	1.624	12.477	1.624	50.312	1.624	445.348	1.724	106.817	1.724	237.5	1.724	515.17	1.724	149.258	1.724	236.878	1.724
107.813	1.623	12.352	1.623	49.815	1.623	442.858	1.723	106.07	1.723	236.629	1.723	512.68	1.723	148.262	1.723	235.384	1.723
106.195	1.622	12.103	1.622	49.068	1.622	441.116	1.722	105.075	1.722	235.633	1.722	510.44	1.722	147.142	1.722	234.513	1.722
104.826	1.621	11.979	1.621	48.445	1.621	438.876	1.721	104.203	1.721	234.513	1.721	507.826	1.721	146.022	1.721	233.393	1.721
104.328	1.62	11.854	1.62	48.197	1.62	436.511	1.72	103.457	1.72	233.393	1.72	505.586	1.72	145.026	1.72	231.775	1.72
102.71	1.619	11.605	1.619	47.45	1.619	434.644	1.719	102.585	1.719	232.397	1.719	503.221	1.719	143.782	1.719	231.028	1.719
101.341	1.618	11.481	1.618	47.076	1.618	432.404	1.718	101.59	1.718	231.277	1.718	500.732	1.718	142.786	1.718	229.908	1.718
100.843	1.617	11.356	1.617	46.454	1.617	430.164	1.717	100.843	1.717	230.281	1.717	498.367	1.717	141.666	1.717	228.788	1.717
99.225	1.616	11.108	1.616	45.832	1.616	427.923	1.716	99.972	1.716	229.285	1.716	496.003	1.716	140.421	1.716	227.668	1.716
97.856	1.615	11.108	1.615	45.334	1.615	425.807	1.715	99.101	1.715	228.165	1.715	493.514	1.715	139.55	1.715	226.547	1.715
97.483	1.614	10.859	1.614	44.836	1.614	423.443	1.714	98.229	1.714	227.045	1.714	491.149	1.714	138.43	1.714	225.303	1.714
95.865	1.613	10.734	1.613	44.214	1.613	421.576	1.713	97.483	1.713	226.05	1.713	488.784	1.713	137.434	1.713	224.556	1.713
94.371	1.612	10.61	1.612	43.716	1.612	419.46	1.712	96.611	1.712	224.929	1.712	486.046	1.712	136.314	1.712	223.311	1.712
93.998	1.611	10.485	1.611	43.343	1.611	417.095	1.711	95.74	1.711	223.934	1.711	483.93	1.711	135.318	1.711	221.942	1.711
92.255	1.61	10.236	1.61	42.596	1.61	415.104	1.71	94.869	1.71	222.938	1.71	481.814	1.71	134.198	1.71	221.071	1.71
91.011	1.609	10.112	1.609	42.222	1.609	412.864	1.709	93.998	1.709	221.942	1.709	479.201	1.709	133.078	1.709	219.951	1.709
90.637	1.608	9.987	1.608	41.725	1.608	410.499	1.708	93.127	1.708	220.947	1.708	476.96	1.708	132.082	1.708	218.457	1.708
88.895	1.607	9.863	1.607	40.978	1.607	408.632	1.707	92.255	1.707	219.951	1.707	474.596	1.707	131.087	1.707	217.96	1.707
87.526	1.606	9.738	1.606	40.48	1.606	406.516	1.706	91.509	1.706	218.955	1.706	471.982	1.706	130.091	1.706	216.715	1.706
87.277	1.605	9.614	1.605	39.982	1.605	404.027	1.705	90.513	1.705	217.835	1.705	469.742	1.705	129.095	1.705	215.346	1.705
85.286	1.604	9.49	1.604	39.36	1.604	402.036	1.704	89.766	1.704	216.715	1.704	467.501	1.704	127.975	1.704	214.475	1.704
84.29	1.603	9.365	1.603	38.987	1.603	399.92	1.703	89.019	1.703	215.595	1.703	465.012	1.703	126.98	1.703	213.23	1.703
83.917	1.602	9.241	1.602	38.489	1.602	397.804	1.702	88.273	1.702	214.599	1.702	462.648	1.702	125.859	1.702	211.986	1.702
82.05	1.601	8.992	1.601	37.866	1.601	395.688	1.701	87.401	1.701	213.604	1.701	460.532	1.701	124.864	1.701	210.99	1.701
80.805	1.6	8.867	1.6	37.493	1.6	393.697	1.7	86.655	1.7	212.483	1.7	457.918	1.7	123.868	1.7	209.87	1.7
80.432	1.599	8.867	1.599	36.995	1.599	391.208	1.699	85.783	1.699	211.488	1.699	455.802	1.699	122.997	1.699	208.625	1.699
78.565	1.598	8.618	1.598	36.373	1.598	389.216	1.698	85.037	1.698	210.617	1.698	453.562	1.698	121.877	1.698	207.754	1.698
77.569	1.597	8.618	1.597	35.875	1.597	386.976	1.697	84.29	1.697	209.496	1.697	451.073	1.697	120.881	1.697	206.509	1.697
77.196	1.596	8.494	1.596	35.502	1.596	384.736	1.696	83.419	1.696	208.501	1.696	448.957	1.696	120.01	1.696	205.389	1.696
75.329	1.595	8.245	1.595	34.755	1.595	382.744	1.695	82.672	1.695	207.381	1.695	446.717	1.695	119.014	1.695	204.518	1.695
74.084	1.594	8.121	1.594	34.382	1.594	380.504	1.694	81.925	1.694	206.385	1.694	444.227	1.694	118.018	1.694	203.273	1.694
73.835	1.593	8.121	1.593	33.884	1.593	378.388	1.693	81.303	1.693	205.389	1.693	441.987	1.693	116.898	1.693	202.029	1.693
71.968	1.592	7.996	1.592	33.261	1.592	376.397	1.692	80.432	1.692	204.269	1.692	439.622	1.692	116.027	1.692	201.531	1.692
70.973	1.591	7.872	1.591	32.888	1.591	374.281	1.691	79.685	1.691	203.398	1.691	437.258	1.691	114.907	1.691	200.162	1.691
70.599	1.59	7.747	1.59	32.39	1.59	371.916	1.69	79.063	1.69	202.278	1.69	435.142	1.69	114.16	1.69	198.917	1.69
68.732	1.589	7.623	1.589	31.768	1.589	370.049	1.689	78.191	1.689	201.282	1.689	432.902	1.689	113.165	1.689	197.922	1.689
67.737	1.588	7.498	1.588	31.394	1.588	368.058	1.688	77.445	1.688	200.162	1.688	430.537	1.688	112.044	1.688	196.801	1.688
67.488	1.587	7.374	1.587	31.021	1.587	365.569	1.687	76.698	1.687	199.166	1.687	428.297	1.687	111.173	1.687	195.432	1.687
65.496	1.586	7.249	1.586	30.274	1.586	363.578	1.686	75.951	1.686	198.171	1.686	426.056	1.686	110.178	1.686	194.561	1.686
64.75	1.585	7.125	1.585	30.025	1.585	361.586	1.685	75.329	1.685	197.05	1.685	423.567	1.685	109.306	1.685	193.317	1.685
64.252	1.584	7.125	1.584	29.528	1.584	359.097	1.684	74.582	1.684	196.055	1.684	421.327	1.684	108.435	1.684	192.196	1.684
62.509	1.583	7	1.583	28.905	1.583	357.355	1.683	73.835	1.683	195.059	1.683	418.962	1.683	107.439	1.683	191.201	1.683
61.389	1.582	6.876	1.582	28.532	1.582	355.239	1.682	73.089	1.682	194.063	1.682	416.722	1.682	106.568	1.682	190.205	1.682
61.14	1.581	6.751	1.581	28.159	1.581	352.874	1.681	72.466	1.681	193.068	1.681	414.482	1.681	105.572	1.681	188.836	1.681
59.398	1.58	6.627	1.58	27.536	1.58	350.883	1.68	71.719	1.68	191.948	1.68	412.241	1.68	104.701	1.68	187.965	1.68
58.527	1.579	6.627	1.579	27.163	1.579	348.767	1.679	70.973	1.679	190.952	1.679	409.752	1.679	103.83	1.679	186.969	1.679
58.153	1.578	6.503	1.578	26.665	1.578	346.402	1.678	70.35	1.678	189.956	1.678	407.512	1.678	102.834	1.678	185.725	1.678
56.286	1.577	6.378	1.577	26.167	1.577	344.411	1.677	69.728	1.677	188.961	1.677	405.272	1.677	101.963	1.677	184.853	1.677
55.415	1.576	6.254	1.576	25.794	1.576	342.419	1.676	68.981	1.676	187.84	1.676	402.782	1.676	101.092	1.676	183.609	1.676
55.166	1.575	6.254	1.575	25.42	1.575	340.055	1.675	68.235	1.675	186.969	1.675	400.542	1.675	100.221	1.675	182.489	1.675
53.299	1.574	6.129	1.574	24.798	1.574	338.063	1.674	67.612	1.674	185.849	1.674	398.426	1.674	99.225	1.674	181.493	1.674
52.677	1.573	6.005	1.573	24.425	1.573	335.947	1.673	66.99	1.673	184.729	1.673	395.813	1.673	98.478	1.673	180.373	1.673
52.179	1.572	6.005	1.572	24.051	1.572	333.583	1.672	66.243	1.672	183.733	1.672	393.821	1.672	97.483	1.672	179.253	1.672
50.312	1.571	5.88	1.571	23.429	1.571	331.84	1.671	65.621	1.671	182.613	1.671	391.457	1.671	96.611	1.671	178.257	1.671
49.69	1.57	5.756	1.57	23.18	1.57	329.849	1.67	64.999	1.67	181.742	1.67	388.967	1.67	95.74	1.67	177.261	1.67
49.317	1.569	5.631	1.569	22.807	1.569	327.36	1.669	64.376	1.669	180.622	1.669	386.727	1.669	94.869	1.669	175.892	1.669
47.574	1.568	5.631	1.568	22.184	1.568	325.368	1.668	63.878	1.668	179.751	1.668	384.611	1.668	93.998	1.668	175.145	1.668
46.952	1.567	5.507	1.567	21.936	1.567	323.377	1.667	63.132	1.667	178.63	1.667	381.998	1.667	93.127	1.667	173.776	1.667
46.454	1.566	5.507	1.566	21.438	1.566	321.012	1.666	62.634	1.666	177.759	1.666	379.757	1.666	92.255	1.666	172.656	1.666
44.836	1.565	5.382	1.565	20.94	1.565	319.021	1.665	61.887	1.665	176.639	1.665	377.642	1.665	91.509	1.665	171.785	1.665
44.089	1.564	5.258	1.564	20.691	1.564	317.03	1.664	61.265	1.664	175.643	1.664	375.152	1.664	90.513	1.664	170.54	1.664
43.716	1.563	5.258	1.563	20.193	1.563	314.789	1.663	60.643	1.663	174.648	1.663	372.912	1.663	89.766	1.663	169.42	1.663
41.974	1.562	5.133	1.562	19.695	1.562	312.674	1.662	60.02	1.662	173.528	1.662	370.672	1.662	88.895	1.662	168.798	1.662
41.6	1.561	5.133	1.561	19.446	1.561	310.682	1.661	59.398	1.661	172.656	1.661	368.183	1.661	88.024	1.661	167.429	1.661
40.978	1.56	5.009	1.56	19.073	1.56	308.566	1.66	58.776	1.66	171.536	1.66	366.067	1.66	87.277	1.66	166.309	1.66
39.36	1.559	4.885	1.559	18.575	1.559	306.451	1.659	58.278	1.659	170.54	1.659	363.702	1.659	86.406	1.659	165.313	1.659
38.862	1.558	4.885	1.558	18.326	1.558	304.584	1.658	57.531	1.658	169.42	1.658	361.213	1.658	85.534	1.658	164.193	1.658
38.489	1.557	4.76	1.557	17.953	1.557	302.219	1.657	57.033	1.657	168.549	1.657	359.097	1.657	84.663	1.657	163.073	1.657
36.871	1.556	4.76	1.556	17.455	1.556	300.352	1.656	56.411	1.656	167.429	1.656	356.11	1.656	83.792	1.656	162.202	1.656
36.622	1.555	4.636	1.555	17.206	1.555	298.236	1.655	55.789	1.655	166.433	1.655	354.243	1.655	83.045	1.655	161.082	1.655
35.875	1.554	4.636	1.554	16.833	1.554	295.996	1.654	55.166	1.654	165.438	1.654	352.127	1.654	82.174	1.654	160.086	1.654
34.382	1.553	4.511	1.553	16.335	1.553	294.005	1.653	54.544	1.653	164.442	1.653	349.763	1.653	81.303	1.653	159.09	1.653
33.884	1.552	4.511	1.552	16.086	1.552	292.013	1.652	53.922	1.652	163.446	1.652	347.273	1.652	80.556	1.652	157.97	1.652
33.386	1.551	4.387	1.551	15.713	1.551	289.897	1.651	53.424	1.651	162.451	1.651	344.909	1.651	79.809	1.651	156.85	1.651
32.017	1.55	4.387	1.55	15.339	1.55	288.03	1.65	52.802	1.65	161.455	1.65	342.668	1.65	78.938	1.65	155.979	1.65
31.643	1.549	4.262	1.549	15.09	1.549	286.039	1.649	52.179	1.649	160.459	1.649	340.304	1.649	78.191	1.649	154.734	1.649
31.021	1.548	4.262	1.548	14.717	1.548	283.55	1.648	51.681	1.648	159.464	1.648	338.063	1.648	77.445	1.648	153.614	1.648
29.652	1.547	4.262	1.547	14.219	1.547	281.808	1.647	51.059	1.647	158.468	1.647	335.699	1.647	76.573	1.647	152.743	1.647
29.279	1.546	4.138	1.546	14.095	1.546	279.941	1.646	50.437	1.646	157.472	1.646	333.583	1.646	75.827	1.646	151.623	1.646
28.781	1.545	4.138	1.545	13.721	1.545	277.576	1.645	49.939	1.645	156.477	1.645	331.467	1.645	75.08	1.645	150.751	1.645
27.536	1.544	4.013	1.544	13.223	1.544	275.709	1.644	49.317	1.644	155.356	1.644	329.351	1.644	74.333	1.644	149.756	1.644
27.287	1.543	4.013	1.543	13.099	1.543	273.593	1.643	48.819	1.643	154.485	1.643	327.111	1.643	73.586	1.643	148.511	1.643
26.541	1.542	3.889	1.542	12.726	1.542	271.477	1.642	48.197	1.642	153.365	1.642	324.871	1.642	72.84	1.642	147.515	1.642
25.296	1.541	3.889	1.541	12.352	1.541	269.61	1.641	47.699	1.641	152.369	1.641	322.879	1.641	72.093	1.641	146.395	1.641
25.047	1.54	3.889	1.54	12.103	1.54	267.619	1.64	47.201	1.64	151.374	1.64	320.514	1.64	71.346	1.64	145.275	1.64
24.425	1.539	3.764	1.539	11.854	1.539	265.379	1.639	46.579	1.639	150.378	1.639	318.399	1.639	70.599	1.639	144.404	1.639
23.305	1.538	3.764	1.538	11.481	1.538	263.512	1.638	46.081	1.638	149.382	1.638	316.158	1.638	69.853	1.638	143.408	1.638
23.305	1.537	3.764	1.537	11.232	1.537	261.521	1.637	45.583	1.637	148.511	1.637	313.794	1.637	69.106	1.637	142.288	1.637
22.433	1.536	3.64	1.536	10.983	1.536	259.405	1.636	44.961	1.636	147.391	1.636	311.678	1.636	68.359	1.636	141.292	1.636
21.313	1.535	3.64	1.535	10.61	1.535	257.538	1.635	44.463	1.635	146.395	1.635	309.438	1.635	67.737	1.635	140.297	1.635
21.189	1.534	3.516	1.534	10.361	1.534	255.546	1.634	43.965	1.634	145.4	1.634	307.197	1.634	66.99	1.634	139.177	1.634
20.566	1.533	3.516	1.533	10.236	1.533	253.306	1.633	43.467	1.633	144.404	1.633	305.206	1.633	66.243	1.633	138.181	1.633
19.571	1.532	3.516	1.532	9.738	1.532	251.564	1.632	42.969	1.632	143.408	1.632	302.966	1.632	65.621	1.632	137.31	1.632
19.571	1.531	3.391	1.531	9.614	1.531	249.448	1.631	42.347	1.631	142.413	1.631	300.601	1.631	64.874	1.631	136.065	1.631
18.7	1.53	3.391	1.53	9.365	1.53	247.457	1.63	41.849	1.63	141.417	1.63	298.61	1.63	64.127	1.63	135.069	1.63
17.828	1.529	3.391	1.529	8.992	1.529	245.341	1.629	41.476	1.629	140.421	1.629	296.494	1.629	63.381	1.629	134.198	1.629
17.704	1.528	3.267	1.528	8.867	1.528	243.598	1.628	40.853	1.628	139.426	1.628	294.129	1.628	62.758	1.628	132.954	1.628
17.082	1.527	3.267	1.527	8.618	1.527	241.234	1.627	40.356	1.627	138.43	1.627	292.138	1.627	62.136	1.627	131.958	1.627
16.335	1.526	3.267	1.526	8.245	1.526	239.491	1.626	39.858	1.626	137.434	1.626	289.897	1.626	61.514	1.626	131.211	1.626
16.21	1.525	3.142	1.525	8.121	1.525	237.5	1.625	39.36	1.625	136.439	1.625	287.533	1.625	60.767	1.625	130.091	1.625
15.464	1.524	3.142	1.524	7.872	1.524	235.384	1.624	38.862	1.624	135.443	1.624	285.541	1.624	60.145	1.624	129.22	1.624
14.592	1.523	3.142	1.523	7.498	1.523	233.393	1.623	38.364	1.623	134.572	1.623	283.301	1.623	59.398	1.623	128.1	1.623
14.592	1.522	3.142	1.522	7.374	1.522	231.526	1.622	37.991	1.622	133.451	1.622	281.061	1.622	58.776	1.622	126.98	1.622
13.97	1.521	3.018	1.521	7.249	1.521	229.41	1.621	37.493	1.621	132.456	1.621	279.069	1.621	58.153	1.621	125.984	1.621
13.348	1.52	3.018	1.52	6.876	1.52	227.543	1.62	36.995	1.62	131.585	1.62	276.829	1.62	57.407	1.62	125.113	1.62
13.348	1.519	3.018	1.519	6.751	1.519	225.552	1.619	36.497	1.619	130.589	1.619	274.464	1.619	56.784	1.619	123.993	1.619
12.477	1.518	2.893	1.518	6.627	1.518	223.56	1.618	35.999	1.618	129.593	1.618	272.597	1.618	56.162	1.618	123.121	1.618
11.854	1.517	2.893	1.517	6.254	1.517	221.569	1.617	35.626	1.617	128.598	1.617	270.357	1.617	55.54	1.617	122.25	1.617
11.854	1.516	2.893	1.516	6.129	1.516	219.827	1.616	35.128	1.616	127.602	1.616	268.117	1.616	54.793	1.616	121.13	1.616
11.232	1.515	2.893	1.515	6.005	1.515	217.711	1.615	34.755	1.615	126.482	1.615	266.126	1.615	54.295	1.615	120.134	1.615
10.734	1.514	2.769	1.514	5.631	1.514	215.719	1.614	34.257	1.614	125.611	1.614	264.01	1.614	53.673	1.614	119.263	1.614
10.734	1.513	2.769	1.513	5.631	1.513	213.852	1.613	33.884	1.613	124.615	1.613	261.769	1.613	53.05	1.613	118.143	1.613
9.987	1.512	2.769	1.512	5.507	1.512	211.861	1.612	33.386	1.612	123.744	1.612	259.778	1.612	52.677	1.612	117.147	1.612
9.49	1.511	2.769	1.511	5.133	1.511	209.87	1.611	32.888	1.611	122.623	1.611	257.662	1.611	52.055	1.611	116.4	1.611
9.49	1.51	2.769	1.51	5.133	1.51	208.127	1.61	32.515	1.61	121.752	1.61	255.422	1.61	51.433	1.61	115.28	1.61
8.867	1.509	2.644	1.509	5.009	1.509	206.012	1.609	32.017	1.609	120.632	1.609	253.555	1.609	50.81	1.609	114.285	1.609
8.494	1.508	2.644	1.508	4.636	1.508	204.145	1.608	31.643	1.608	119.761	1.608	251.315	1.608	50.188	1.608	113.538	1.608
8.494	1.507	2.644	1.507	4.636	1.507	202.402	1.607	31.27	1.607	118.765	1.607	249.075	1.607	49.69	1.607	112.293	1.607
7.747	1.506	2.644	1.506	4.511	1.506	200.286	1.606	30.772	1.606	117.77	1.606	247.208	1.606	49.068	1.606	111.422	1.606
7.374	1.505	2.52	1.505	4.138	1.505	198.419	1.605	30.399	1.605	116.774	1.605	245.092	1.605	48.445	1.605	110.551	1.605
7.498	1.504	2.52	1.504	4.138	1.504	196.553	1.604	30.025	1.604	115.903	1.604	242.852	1.604	47.823	1.604	109.431	1.604
6.876	1.503	2.52	1.503	4.013	1.503	194.561	1.603	29.652	1.603	115.031	1.603	240.985	1.603	47.325	1.603	108.56	1.603
6.627	1.502	2.52	1.502	3.764	1.502	192.57	1.602	29.279	1.602	113.911	1.602	238.869	1.602	46.703	1.602	107.688	1.602
6.627	1.501	2.52	1.501	3.64	1.501	190.952	1.601	28.781	1.601	113.04	1.601	236.629	1.601	46.205	1.601	106.568	1.601
6.005	1.5	2.395	1.5	3.64	1.5	188.961	1.6	28.407	1.6	112.044	1.6	234.762	1.6	45.583	1.6	105.697	1.6
5.756	1.499	2.395	1.499	3.391	1.499	187.094	1.599	28.034	1.599	111.049	1.599	232.521	1.599	45.085	1.599	104.701	1.599
5.756	1.498	2.395	1.498	3.267	1.498	185.351	1.598	27.661	1.598	110.053	1.598	230.406	1.598	44.463	1.598	103.706	1.598
5.258	1.497	2.395	1.497	3.267	1.497	183.235	1.597	27.287	1.597	109.057	1.597	228.539	1.597	44.089	1.597	102.834	1.597
5.009	1.496	2.395	1.496	3.018	1.496	181.493	1.596	26.914	1.596	108.186	1.596	226.423	1.596	43.467	1.596	101.963	1.596
5.009	1.495	2.395	1.495	2.893	1.495	179.751	1.595	26.541	1.595	107.315	1.595	224.183	1.595	42.969	1.595	100.843	1.595
4.511	1.494	2.271	1.494	2.893	1.494	177.759	1.594	26.167	1.594	106.319	1.594	222.191	1.594	42.347	1.594	99.972	1.594
4.262	1.493	2.271	1.493	2.644	1.493	175.892	1.593	25.794	1.593	105.324	1.593	220.2	1.593	41.849	1.593	99.101	1.593
4.387	1.492	2.271	1.492	2.644	1.492	174.15	1.592	25.42	1.592	104.328	1.592	218.084	1.592	41.351	1.592	97.98	1.592
3.889	1.491	2.271	1.491	2.52	1.491	172.283	1.591	25.171	1.591	103.332	1.591	216.093	1.591	40.853	1.591	97.109	1.591
3.764	1.49	2.271	1.49	2.395	1.49	170.416	1.59	24.798	1.59	102.461	1.59	213.977	1.59	40.356	1.59	96.362	1.59
3.764	1.489	2.271	1.489	2.271	1.489	168.674	1.589	24.425	1.589	101.59	1.589	211.861	1.589	39.858	1.589	95.242	1.589
3.267	1.488	2.146	1.488	2.271	1.488	166.807	1.588	24.051	1.588	100.594	1.588	209.994	1.588	39.36	1.588	94.371	1.588
3.142	1.487	2.146	1.487	2.022	1.487	164.94	1.587	23.678	1.587	99.598	1.587	208.003	1.587	38.862	1.587	93.5	1.587
3.142	1.486	2.146	1.486	2.022	1.486	163.197	1.586	23.429	1.586	98.727	1.586	205.887	1.586	38.24	1.586	92.504	1.586
2.769	1.485	2.146	1.485	2.022	1.485	161.206	1.585	23.056	1.585	97.732	1.585	204.02	1.585	37.866	1.585	91.633	1.585
2.644	1.484	2.146	1.484	1.773	1.484	159.464	1.584	22.682	1.584	96.86	1.584	202.029	1.584	37.369	1.584	90.886	1.584
2.644	1.483	2.146	1.483	1.773	1.483	157.846	1.583	22.433	1.583	95.865	1.583	199.913	1.583	36.871	1.583	89.766	1.583
2.271	1.482	2.022	1.482	1.773	1.482	156.103	1.582	22.06	1.582	94.869	1.582	198.046	1.582	36.373	1.582	89.019	1.582
2.146	1.481	2.022	1.481	1.649	1.481	154.236	1.581	21.811	1.581	93.998	1.581	195.93	1.581	35.875	1.581	88.148	1.581
2.146	1.48	2.022	1.48	1.524	1.48	152.494	1.58	21.438	1.58	93.002	1.58	193.939	1.58	35.377	1.58	86.904	1.58
1.898	1.479	2.022	1.479	1.524	1.479	150.751	1.579	21.064	1.579	92.131	1.579	192.072	1.579	35.004	1.579	86.281	1.579
1.898	1.478	2.022	1.478	1.4	1.478	148.884	1.578	20.815	1.578	91.135	1.578	190.205	1.578	34.506	1.578	85.534	1.578
1.898	1.477	2.022	1.477	1.4	1.477	147.267	1.577	20.566	1.577	90.264	1.577	188.089	1.577	34.008	1.577	84.29	1.577
1.524	1.476	2.022	1.476	1.275	1.476	145.4	1.576	20.193	1.576	89.268	1.576	186.222	1.576	33.635	1.576	83.668	1.576
1.4	1.475	1.898	1.475	1.151	1.475	143.657	1.575	19.944	1.575	88.397	1.575	184.231	1.575	33.137	1.575	82.796	1.575
1.524	1.474	1.898	1.474	1.151	1.474	142.288	1.574	19.695	1.574	87.401	1.574	182.24	1.574	32.764	1.574	81.552	1.574
1.275	1.473	1.898	1.473	1.151	1.473	140.297	1.573	19.322	1.573	86.53	1.573	180.497	1.573	32.266	1.573	80.929	1.573
1.275	1.472	1.898	1.472	1.026	1.472	138.554	1.572	19.073	1.572	85.659	1.572	178.506	1.572	31.892	1.572	80.307	1.572
1.151	1.471	1.898	1.471	1.026	1.471	136.936	1.571	18.824	1.571	84.663	1.571	176.515	1.571	31.394	1.571	78.938	1.571
1.026	1.47	1.898	1.47	1.026	1.47	135.194	1.57	18.575	1.57	83.792	1.57	174.648	1.57	31.021	1.57	78.316	1.57
0.902	1.469	1.773	1.469	0.902	1.469	133.451	1.569	18.202	1.569	82.921	1.569	172.781	1.569	30.523	1.569	77.818	1.569
0.902	1.468	1.898	1.468	0.902	1.468	131.958	1.568	17.953	1.568	82.05	1.568	170.665	1.568	30.15	1.568	76.324	1.568
0.777	1.467	1.773	1.467	0.902	1.467	130.091	1.567	17.704	1.567	81.054	1.567	168.923	1.567	29.777	1.567	75.827	1.567
0.777	1.466	1.773	1.466	0.777	1.466	128.473	1.566	17.455	1.566	80.183	1.566	167.056	1.566	29.403	1.566	75.204	1.566
0.653	1.465	1.773	1.465	0.777	1.465	127.104	1.565	17.206	1.565	79.187	1.565	165.064	1.565	28.905	1.565	73.711	1.565
0.653	1.464	1.773	1.464	0.777	1.464	125.237	1.564	16.957	1.564	78.316	1.564	163.322	1.564	28.532	1.564	73.337	1.564
0.528	1.463	1.773	1.463	0.653	1.463	123.495	1.563	16.708	1.563	77.445	1.563	161.579	1.563	28.159	1.563	72.715	1.563
0.528	1.462	1.773	1.462	0.653	1.462	122.001	1.562	16.459	1.562	76.573	1.562	159.588	1.562	27.785	1.562	71.222	1.562
0.404	1.461	1.773	1.461	0.653	1.461	120.259	1.561	16.21	1.561	75.702	1.561	157.846	1.561	27.412	1.561	70.724	1.561
0.404	1.46	1.649	1.46	0.528	1.46	118.641	1.56	15.961	1.56	74.706	1.56	155.854	1.56	27.038	1.56	70.226	1.56
0.404	1.459	1.649	1.459	0.528	1.459	117.023	1.559	15.713	1.559	73.835	1.559	153.987	1.559	26.665	1.559	68.857	1.559
0.28	1.458	1.649	1.458	0.528	1.458	115.405	1.558	15.464	1.558	72.964	1.558	152.369	1.558	26.292	1.558	68.235	1.558
0.28	1.457	1.649	1.457	0.528	1.457	113.787	1.557	15.215	1.557	72.093	1.557	150.627	1.557	25.918	1.557	67.737	1.557
0.28	1.456	1.649	1.456	0.528	1.456	112.169	1.556	14.966	1.556	71.222	1.556	148.636	1.556	25.545	1.556	66.243	1.556
0.155	1.455	1.649	1.455	0.528	1.455	110.551	1.555	14.717	1.555	70.35	1.555	146.893	1.555	25.171	1.555	65.87	1.555
0.155	1.454	1.649	1.454	0.404	1.454	108.808	1.554	14.468	1.554	69.479	1.554	145.151	1.554	24.798	1.554	65.372	1.554
0.155	1.453	1.649	1.453	0.404	1.453	107.439	1.553	14.344	1.553	68.608	1.553	143.284	1.553	24.425	1.553	63.878	1.553
0.155	1.452	1.524	1.452	0.404	1.452	105.821	1.552	14.095	1.552	67.737	1.552	141.541	1.552	24.176	1.552	63.505	1.552
0.155	1.451	1.524	1.451	0.28	1.451	104.203	1.551	13.846	1.551	66.866	1.551	139.799	1.551	23.802	1.551	62.883	1.551
0.031	1.45	1.524	1.45	0.28	1.45	102.71	1.55	13.597	1.55	65.994	1.55	137.808	1.55	23.429	1.55	61.389	1.55
0.031	1.449	1.524	1.449	0.404	1.449	101.092	1.549	13.472	1.549	65.123	1.549	136.19	1.549	23.056	1.549	61.265	1.549
0.031	1.448	1.524	1.448	0.28	1.448	99.598	1.548	13.223	1.548	64.252	1.548	134.447	1.548	22.807	1.548	60.518	1.548
0.031	1.447	1.524	1.447	0.28	1.447	98.229	1.547	12.974	1.547	63.505	1.547	132.58	1.547	22.433	1.547	59.149	1.547
0.031	1.446	1.524	1.446	0.28	1.446	96.611	1.546	12.85	1.546	62.509	1.546	130.962	1.546	22.184	1.546	58.776	1.546
-0.094	1.445	1.524	1.445	0.28	1.445	95.118	1.545	12.601	1.545	61.638	1.545	129.22	1.545	21.811	1.545	58.029	1.545
-0.094	1.444	1.524	1.444	0.28	1.444	93.624	1.544	12.477	1.544	60.891	1.544	127.353	1.544	21.438	1.544	56.909	1.544
-0.094	1.443	1.4	1.443	0.28	1.443	92.131	1.543	12.228	1.543	60.02	1.543	125.859	1.543	21.189	1.543	56.411	1.543
-0.094	1.442	1.4	1.442	0.28	1.442	90.637	1.542	12.103	1.542	59.149	1.542	124.117	1.542	20.94	1.542	55.664	1.542
-0.094	1.441	1.4	1.441	0.28	1.441	89.268	1.541	11.854	1.541	58.402	1.541	122.375	1.541	20.566	1.541	54.668	1.541
-0.094	1.44	1.4	1.44	0.28	1.44	87.65	1.54	11.73	1.54	57.531	1.54	120.757	1.54	20.318	1.54	54.046	1.54
-0.094	1.439	1.4	1.439	0.28	1.439	86.406	1.539	11.481	1.539	56.66	1.539	119.139	1.539	19.944	1.539	53.299	1.539
-0.094	1.438	1.4	1.438	0.28	1.438	85.037	1.538	11.356	1.538	55.913	1.538	117.272	1.538	19.695	1.538	52.304	1.538
-0.094	1.437	1.4	1.437	0.155	1.437	83.543	1.537	11.108	1.537	55.166	1.537	115.778	1.537	19.446	1.537	51.806	1.537
-0.094	1.436	1.4	1.436	0.155	1.436	82.174	1.536	10.983	1.536	54.295	1.536	114.16	1.536	19.073	1.536	51.059	1.536
-0.218	1.435	1.4	1.435	0.155	1.435	80.929	1.535	10.859	1.535	53.424	1.535	112.418	1.535	18.824	1.535	50.188	1.535
-0.218	1.434	1.4	1.434	0.155	1.434	79.436	1.534	10.61	1.534	52.677	1.534	110.924	1.534	18.575	1.534	49.566	1.534
-0.218	1.433	1.4	1.433	0.155	1.433	77.942	1.533	10.485	1.533	51.806	1.533	109.306	1.533	18.326	1.533	48.819	1.533
-0.218	1.432	1.275	1.432	0.155	1.432	76.698	1.532	10.361	1.532	51.059	1.532	107.439	1.532	17.953	1.532	47.948	1.532
-0.218	1.431	1.275	1.431	0.155	1.431	75.329	1.531	10.112	1.531	50.188	1.531	105.946	1.531	17.704	1.531	47.45	1.531
-0.218	1.43	1.275	1.43	0.155	1.43	73.96	1.53	9.987	1.53	49.441	1.53	104.452	1.53	17.455	1.53	46.827	1.53
-0.218	1.429	1.275	1.429	0.155	1.429	72.715	1.529	9.863	1.529	48.694	1.529	102.71	1.529	17.206	1.529	45.832	1.529
-0.218	1.428	1.275	1.428	0.155	1.428	71.222	1.528	9.738	1.528	47.948	1.528	101.341	1.528	16.957	1.528	45.334	1.528
-0.218	1.427	1.275	1.427	0.155	1.427	69.853	1.527	9.49	1.527	47.076	1.527	99.847	1.527	16.708	1.527	44.712	1.527
-0.218	1.426	1.275	1.426	0.155	1.426	68.608	1.526	9.365	1.526	46.33	1.526	98.105	1.526	16.459	1.526	43.716	1.526
-0.218	1.425	1.275	1.425	0.155	1.425	67.363	1.525	9.241	1.525	45.583	1.525	96.86	1.525	16.21	1.525	43.343	1.525
-0.218	1.424	1.151	1.424	0.155	1.424	65.994	1.524	9.116	1.524	44.836	1.524	95.242	1.524	16.086	1.524	42.845	1.524
-0.218	1.423	1.151	1.423	0.155	1.423	64.874	1.523	8.992	1.523	43.965	1.523	93.624	1.523	15.713	1.523	41.725	1.523
-0.343	1.422	1.151	1.422	0.155	1.422	63.505	1.522	8.867	1.522	43.343	1.522	92.255	1.522	15.588	1.522	41.351	1.522
-0.343	1.421	1.151	1.421	0.155	1.421	62.261	1.521	8.618	1.521	42.471	1.521	90.762	1.521	15.339	1.521	40.853	1.521
-0.218	1.42	1.151	1.42	0.155	1.42	61.14	1.52	8.618	1.52	41.725	1.52	89.268	1.52	15.09	1.52	39.733	1.52
-0.343	1.419	1.151	1.419	0.155	1.419	60.02	1.519	8.369	1.519	40.978	1.519	87.775	1.519	14.841	1.519	39.36	1.519
-0.343	1.418	1.151	1.418	0.031	1.418	58.651	1.518	8.245	1.518	40.231	1.518	86.406	1.518	14.717	1.518	38.862	1.518
-0.343	1.417	1.151	1.417	0.155	1.417	57.531	1.517	8.121	1.517	39.484	1.517	84.912	1.517	14.468	1.517	37.866	1.517
-0.343	1.416	1.151	1.416	0.155	1.416	56.411	1.516	7.996	1.516	38.862	1.516	83.543	1.516	14.219	1.516	37.493	1.516
-0.343	1.415	1.151	1.415	0.155	1.415	55.166	1.515	7.872	1.515	38.115	1.515	82.05	1.515	13.97	1.515	36.995	1.515
-0.343	1.414	1.151	1.414	0.155	1.414	54.046	1.514	7.747	1.514	37.369	1.514	80.556	1.514	13.846	1.514	35.875	1.514
-0.343	1.413	1.151	1.413	0.031	1.413	52.926	1.513	7.623	1.513	36.746	1.513	79.187	1.513	13.597	1.513	35.626	1.513
-0.343	1.412	1.026	1.412	0.031	1.412	51.681	1.512	7.623	1.512	35.999	1.512	77.818	1.512	13.472	1.512	35.253	1.512
-0.343	1.411	1.026	1.411	0.031	1.411	50.686	1.511	7.498	1.511	35.377	1.511	76.324	1.511	13.223	1.511	34.133	1.511
-0.343	1.41	1.026	1.41	0.031	1.41	49.566	1.51	7.374	1.51	34.63	1.51	75.08	1.51	12.974	1.51	33.759	1.51
-0.343	1.409	1.026	1.409	0.031	1.409	48.445	1.509	7.249	1.509	33.884	1.509	73.711	1.509	12.85	1.509	33.386	1.509
-0.343	1.408	1.026	1.408	0.031	1.408	47.45	1.508	7.125	1.508	33.137	1.508	72.342	1.508	12.601	1.508	32.39	1.508
-0.343	1.407	1.026	1.407	0.031	1.407	46.33	1.507	7	1.507	32.639	1.507	71.097	1.507	12.477	1.507	32.017	1.507
-0.343	1.406	1.026	1.406	0.031	1.406	45.21	1.506	7	1.506	31.892	1.506	69.728	1.506	12.228	1.506	31.643	1.506
-0.343	1.405	1.026	1.405	0.031	1.405	44.214	1.505	6.876	1.505	31.27	1.505	68.359	1.505	12.103	1.505	30.523	1.505
-0.343	1.404	1.026	1.404	0.031	1.404	43.218	1.504	6.751	1.504	30.648	1.504	67.114	1.504	11.979	1.504	30.274	1.504
-0.343	1.403	1.026	1.403	0.031	1.403	42.222	1.503	6.627	1.503	29.901	1.503	65.87	1.503	11.73	1.503	29.901	1.503
-0.343	1.402	1.026	1.402	0.031	1.402	41.227	1.502	6.503	1.502	29.279	1.502	64.501	1.502	11.605	1.502	28.905	1.502
-0.343	1.401	1.026	1.401	0.031	1.401	40.231	1.501	6.503	1.501	28.656	1.501	63.381	1.501	11.356	1.501	28.656	1.501
-0.343	1.4	1.026	1.4	0.031	1.4	39.235	1.5	6.378	1.5	28.034	1.5	62.136	1.5	11.232	1.5	28.283	1.5
-0.343	1.399	0.902	1.399	0.031	1.399	38.364	1.499	6.254	1.499	27.412	1.499	60.891	1.499	11.108	1.499	27.163	1.499
-0.343	1.398	0.902	1.398	0.031	1.398	37.369	1.498	6.254	1.498	26.789	1.498	59.771	1.498	10.859	1.498	27.038	1.498
-0.343	1.397	0.902	1.397	0.031	1.397	36.373	1.497	6.129	1.497	26.167	1.497	58.527	1.497	10.734	1.497	26.789	1.497
-0.343	1.396	0.902	1.396	0.031	1.396	35.626	1.496	6.005	1.496	25.545	1.496	57.282	1.496	10.61	1.496	25.669	1.496
-0.343	1.395	0.902	1.395	0.031	1.395	34.63	1.495	5.88	1.495	25.047	1.495	56.286	1.495	10.485	1.495	25.42	1.495
-0.343	1.394	0.902	1.394	0.031	1.394	33.759	1.494	5.88	1.494	24.425	1.494	55.042	1.494	10.236	1.494	25.296	1.494
-0.343	1.393	0.902	1.393	0.031	1.393	32.888	1.493	5.756	1.493	23.802	1.493	53.922	1.493	10.112	1.493	24.051	1.493
-0.343	1.392	0.902	1.392	0.031	1.392	32.141	1.492	5.756	1.492	23.18	1.492	52.802	1.492	9.987	1.492	23.927	1.492
-0.343	1.391	0.902	1.391	0.031	1.391	31.146	1.491	5.631	1.491	22.682	1.491	51.681	1.491	9.863	1.491	23.678	1.491
-0.343	1.39	0.902	1.39	0.031	1.39	30.399	1.49	5.507	1.49	22.06	1.49	50.561	1.49	9.738	1.49	22.558	1.49
-0.343	1.389	0.902	1.389	0.031	1.389	29.652	1.489	5.507	1.489	21.562	1.489	49.566	1.489	9.614	1.489	22.433	1.489
-0.343	1.388	0.777	1.388	0.031	1.388	28.781	1.488	5.382	1.488	20.94	1.488	48.445	1.488	9.49	1.488	22.309	1.488
-0.343	1.387	0.777	1.387	0.031	1.387	28.034	1.487	5.382	1.487	20.442	1.487	47.325	1.487	9.241	1.487	21.189	1.487
-0.343	1.386	0.777	1.386	0.031	1.386	27.163	1.486	5.258	1.486	19.944	1.486	46.33	1.486	9.241	1.486	21.064	1.486
-0.343	1.385	0.777	1.385	0.031	1.385	26.416	1.485	5.133	1.485	19.322	1.485	45.334	1.485	8.992	1.485	20.94	1.485
-0.343	1.384	0.777	1.384	0.031	1.384	25.794	1.484	5.133	1.484	18.824	1.484	44.214	1.484	8.867	1.484	19.82	1.484
-0.343	1.383	0.777	1.383	0.031	1.383	25.047	1.483	5.009	1.483	18.326	1.483	43.343	1.483	8.867	1.483	19.82	1.483
-0.343	1.382	0.777	1.382	0.031	1.382	24.3	1.482	5.009	1.482	17.828	1.482	42.347	1.482	8.618	1.482	19.571	1.482
-0.343	1.381	0.777	1.381	0.031	1.381	23.554	1.481	4.885	1.481	17.331	1.481	41.227	1.481	8.494	1.481	18.575	1.481
-0.343	1.38	0.777	1.38	0.031	1.38	22.931	1.48	4.885	1.48	16.833	1.48	40.356	1.48	8.494	1.48	18.451	1.48
-0.343	1.379	0.777	1.379	0.031	1.379	22.184	1.479	4.76	1.479	16.335	1.479	39.36	1.479	8.369	1.479	18.326	1.479
-0.343	1.378	0.777	1.378	0.031	1.378	21.562	1.478	4.76	1.478	15.837	1.478	38.364	1.478	8.245	1.478	17.331	1.478
-0.343	1.377	0.777	1.377	0.031	1.377	20.815	1.477	4.636	1.477	15.339	1.477	37.493	1.477	8.121	1.477	17.206	1.477
-0.343	1.376	0.777	1.376	0.031	1.376	20.193	1.476	4.636	1.476	14.966	1.476	36.622	1.476	7.996	1.476	17.082	1.476
-0.343	1.375	0.653	1.375	0.031	1.375	19.695	1.475	4.511	1.475	14.468	1.475	35.626	1.475	7.872	1.475	16.086	1.475
-0.467	1.374	0.653	1.374	0.031	1.374	18.949	1.474	4.511	1.474	14.095	1.474	34.755	1.474	7.747	1.474	16.086	1.474
-0.343	1.373	0.653	1.373	0.031	1.373	18.326	1.473	4.387	1.473	13.597	1.473	33.884	1.473	7.747	1.473	15.837	1.473
-0.343	1.372	0.653	1.372	0.031	1.372	17.828	1.472	4.387	1.472	13.099	1.472	33.012	1.472	7.623	1.472	14.966	1.472
-0.343	1.371	0.653	1.371	0.031	1.371	17.206	1.471	4.387	1.471	12.726	1.471	32.141	1.471	7.498	1.471	14.966	1.471
-0.343	1.37	0.653	1.37	0.031	1.37	16.708	1.47	4.262	1.47	12.352	1.47	31.394	1.47	7.374	1.47	14.717	1.47
-0.343	1.369	0.653	1.369	-0.094	1.369	16.21	1.469	4.262	1.469	11.854	1.469	30.399	1.469	7.249	1.469	13.97	1.469
-0.467	1.368	0.653	1.368	-0.094	1.368	15.588	1.468	4.138	1.468	11.481	1.468	29.652	1.468	7.249	1.468	13.97	1.468
-0.467	1.367	0.653	1.367	-0.094	1.367	15.09	1.467	4.138	1.467	11.108	1.467	28.905	1.467	7.125	1.467	13.721	1.467
-0.467	1.366	0.653	1.366	-0.094	1.366	14.592	1.466	4.138	1.466	10.734	1.466	28.034	1.466	7	1.466	12.974	1.466
-0.467	1.365	0.653	1.365	-0.094	1.365	14.095	1.465	4.013	1.465	10.361	1.465	27.287	1.465	7	1.465	12.974	1.465
-0.467	1.364	0.653	1.364	-0.094	1.364	13.597	1.464	4.013	1.464	9.987	1.464	26.665	1.464	6.876	1.464	12.601	1.464
-0.467	1.363	0.653	1.363	-0.094	1.363	13.223	1.463	3.889	1.463	9.614	1.463	25.794	1.463	6.751	1.463	11.979	1.463
-0.467	1.362	0.528	1.362	-0.094	1.362	12.726	1.462	3.889	1.462	9.241	1.462	25.171	1.462	6.627	1.462	11.979	1.462
-0.467	1.361	0.528	1.361	-0.094	1.361	12.228	1.461	3.889	1.461	8.992	1.461	24.549	1.461	6.627	1.461	11.73	1.461
-0.467	1.36	0.528	1.36	-0.094	1.36	11.854	1.46	3.764	1.46	8.494	1.46	23.678	1.46	6.503	1.46	11.108	1.46
-0.467	1.359	0.528	1.359	-0.094	1.359	11.356	1.459	3.764	1.459	8.245	1.459	23.056	1.459	6.378	1.459	11.108	1.459
-0.467	1.358	0.528	1.358	-0.094	1.358	10.859	1.458	3.64	1.458	7.872	1.458	22.433	1.458	6.378	1.458	10.859	1.458
-0.467	1.357	0.528	1.357	-0.094	1.357	10.61	1.457	3.64	1.457	7.623	1.457	21.687	1.457	6.254	1.457	10.236	1.457
-0.467	1.356	0.528	1.356	-0.094	1.356	10.112	1.456	3.64	1.456	7.249	1.456	21.064	1.456	6.254	1.456	10.236	1.456
-0.467	1.355	0.528	1.355	-0.094	1.355	9.738	1.455	3.516	1.455	7	1.455	20.442	1.455	6.129	1.455	9.987	1.455
-0.467	1.354	0.528	1.354	-0.094	1.354	9.49	1.454	3.516	1.454	6.627	1.454	19.82	1.454	6.005	1.454	9.49	1.454
-0.467	1.353	0.528	1.353	-0.094	1.353	8.992	1.453	3.516	1.453	6.378	1.453	19.197	1.453	6.005	1.453	9.49	1.453
-0.467	1.352	0.528	1.352	-0.094	1.352	8.618	1.452	3.391	1.452	6.129	1.452	18.7	1.452	5.88	1.452	9.241	1.452
-0.467	1.351	0.528	1.351	-0.094	1.351	8.369	1.451	3.391	1.451	5.756	1.451	18.077	1.451	5.88	1.451	8.743	1.451
-0.467	1.35	0.528	1.35	-0.094	1.35	7.996	1.45	3.391	1.45	5.631	1.45	17.579	1.45	5.756	1.45	8.743	1.45
-0.467	1.349	0.528	1.349	-0.094	1.349	7.747	1.449	3.391	1.449	5.258	1.449	16.957	1.449	5.631	1.449	8.494	1.449
-0.467	1.348	0.528	1.348	-0.094	1.348	7.374	1.448	3.267	1.448	5.009	1.448	16.459	1.448	5.631	1.448	8.121	1.448
-0.467	1.347	0.404	1.347	-0.094	1.347	7.125	1.447	3.267	1.447	4.885	1.447	15.961	1.447	5.507	1.447	7.996	1.447
-0.467	1.346	0.404	1.346	-0.094	1.346	6.751	1.446	3.267	1.446	4.511	1.446	15.464	1.446	5.507	1.446	7.747	1.446
-0.467	1.345	0.404	1.345	-0.094	1.345	6.503	1.445	3.267	1.445	4.262	1.445	14.841	1.445	4.636	1.445	7.374	1.445
-0.467	1.344	0.404	1.344	-0.094	1.344	6.254	1.444	3.142	1.444	4.138	1.444	14.468	1.444	5.382	1.444	7.374	1.444
-0.592	1.343	0.404	1.343	-0.094	1.343	6.005	1.443	3.142	1.443	3.764	1.443	13.97	1.443	5.258	1.443	7.125	1.443
-0.592	1.342	0.404	1.342	-0.094	1.342	5.756	1.442	3.142	1.442	3.64	1.442	13.472	1.442	5.258	1.442	6.876	1.442
-0.592	1.341	0.404	1.341	-0.094	1.341	5.507	1.441	3.142	1.441	3.391	1.441	13.099	1.441	5.258	1.441	6.751	1.441
-0.592	1.34	0.404	1.34	-0.094	1.34	5.258	1.44	3.018	1.44	3.142	1.44	12.601	1.44	5.133	1.44	6.627	1.44
-0.592	1.339	0.404	1.339	-0.094	1.339	5.009	1.439	3.018	1.439	3.018	1.439	12.228	1.439	5.009	1.439	6.254	1.439
-0.592	1.338	0.404	1.338	-0.094	1.338	4.76	1.438	3.018	1.438	2.893	1.438	11.854	1.438	5.009	1.438	6.254	1.438
-0.592	1.337	0.404	1.337	-0.094	1.337	4.511	1.437	2.893	1.437	2.644	1.437	11.481	1.437	4.636	1.437	6.005	1.437
-0.592	1.336	0.404	1.336	-0.094	1.336	4.387	1.436	2.893	1.436	2.395	1.436	10.983	1.436	4.885	1.436	5.756	1.436
-0.592	1.335	0.404	1.335	-0.094	1.335	4.138	1.435	2.893	1.435	2.271	1.435	10.61	1.435	4.885	1.435	5.756	1.435
-0.592	1.334	0.404	1.334	-0.218	1.334	4.013	1.434	2.893	1.434	2.022	1.434	10.361	1.434	4.76	1.434	5.507	1.434
-0.592	1.333	0.28	1.333	-0.218	1.333	3.764	1.433	2.893	1.433	1.898	1.433	9.987	1.433	4.76	1.433	5.258	1.433
-0.592	1.332	0.28	1.332	-0.218	1.332	3.64	1.432	2.769	1.432	1.773	1.432	9.614	1.432	4.76	1.432	5.258	1.432
-0.592	1.331	0.28	1.331	-0.218	1.331	3.516	1.431	2.769	1.431	1.649	1.431	9.241	1.431	4.636	1.431	5.133	1.431
-0.592	1.33	0.28	1.33	-0.218	1.33	3.267	1.43	2.769	1.43	1.4	1.43	8.992	1.43	4.636	1.43	4.885	1.43
-0.592	1.329	0.28	1.329	-0.218	1.329	3.142	1.429	2.769	1.429	1.4	1.429	8.618	1.429	4.511	1.429	4.76	1.429
-0.592	1.328	0.28	1.328	-0.218	1.328	3.018	1.428	2.769	1.428	1.151	1.428	8.369	1.428	4.511	1.428	4.885	1.428
-0.592	1.327	0.28	1.327	-0.218	1.327	2.893	1.427	2.769	1.427	1.026	1.427	7.996	1.427	4.387	1.427	4.511	1.427
-0.592	1.326	0.28	1.326	-0.218	1.326	2.769	1.426	2.644	1.426	0.902	1.426	7.747	1.426	4.387	1.426	4.387	1.426
-0.592	1.325	0.28	1.325	-0.218	1.325	2.52	1.425	2.644	1.425	0.777	1.425	7.498	1.425	4.387	1.425	4.387	1.425
-0.592	1.324	0.28	1.324	-0.218	1.324	2.52	1.424	2.644	1.424	0.653	1.424	7.125	1.424	4.262	1.424	4.262	1.424
-0.592	1.323	0.28	1.323	-0.218	1.323	2.395	1.423	2.644	1.423	0.528	1.423	6.876	1.423	4.262	1.423	4.138	1.423
-0.592	1.322	0.28	1.322	-0.218	1.322	2.146	1.422	2.644	1.422	0.404	1.422	6.751	1.422	4.262	1.422	4.013	1.422
-0.592	1.321	0.28	1.321	-0.218	1.321	2.146	1.421	2.52	1.421	0.28	1.421	6.503	1.421	4.138	1.421	3.889	1.421
-0.592	1.32	0.28	1.32	-0.218	1.32	2.022	1.42	2.52	1.42	0.28	1.42	6.254	1.42	4.138	1.42	3.889	1.42
-0.592	1.319	0.28	1.319	-0.218	1.319	1.898	1.419	2.52	1.419	0.031	1.419	6.005	1.419	4.138	1.419	3.764	1.419
-0.592	1.318	0.155	1.318	-0.218	1.318	1.773	1.418	2.52	1.418	0.031	1.418	5.756	1.418	4.013	1.418	3.64	1.418
-0.592	1.317	0.155	1.317	-0.218	1.317	1.773	1.417	2.52	1.417	-0.094	1.417	5.507	1.417	4.013	1.417	3.64	1.417
-0.592	1.316	0.155	1.316	-0.218	1.316	1.649	1.416	2.395	1.416	-0.218	1.416	5.009	1.416	4.013	1.416	3.391	1.416
-0.716	1.315	0.155	1.315	-0.218	1.315	1.524	1.415	2.395	1.415	-0.343	1.415	5.009	1.415	3.889	1.415	3.391	1.415
-0.716	1.314	0.155	1.314	-0.218	1.314	1.524	1.414	2.395	1.414	-0.343	1.414	4.885	1.414	3.889	1.414	3.391	1.414
-0.716	1.313	0.155	1.313	-0.218	1.313	1.4	1.413	2.395	1.413	-0.467	1.413	4.76	1.413	3.889	1.413	3.142	1.413
-0.716	1.312	0.155	1.312	-0.218	1.312	1.275	1.412	2.395	1.412	-0.592	1.412	4.636	1.412	3.889	1.412	3.142	1.412
-0.716	1.311	0.155	1.311	-0.218	1.311	1.275	1.411	2.395	1.411	-0.592	1.411	4.387	1.411	3.764	1.411	3.142	1.411
-0.716	1.31	0.155	1.31	-0.218	1.31	1.151	1.41	2.271	1.41	-0.716	1.41	4.262	1.41	3.764	1.41	2.893	1.41
-0.716	1.309	0.155	1.309	-0.218	1.309	1.151	1.409	2.271	1.409	-0.716	1.409	4.138	1.409	3.764	1.409	2.893	1.409
-0.716	1.308	0.155	1.308	-0.218	1.308	1.026	1.408	2.271	1.408	-0.716	1.408	4.013	1.408	3.64	1.408	2.893	1.408
-0.716	1.307	0.155	1.307	-0.218	1.307	1.026	1.407	2.271	1.407	-0.841	1.407	3.64	1.407	3.64	1.407	2.769	1.407
-0.716	1.306	0.155	1.306	-0.218	1.306	1.026	1.406	2.271	1.406	-0.965	1.406	3.516	1.406	3.64	1.406	2.769	1.406
-0.716	1.305	0.155	1.305	-0.218	1.305	0.902	1.405	2.271	1.405	-0.965	1.405	3.516	1.405	3.64	1.405	2.769	1.405
-0.716	1.304	0.155	1.304	-0.218	1.304	0.902	1.404	2.271	1.404	-1.09	1.404	3.516	1.404	3.516	1.404	2.644	1.404
-0.716	1.303	0.155	1.303	-0.218	1.303	0.902	1.403	2.146	1.403	-1.09	1.403	3.391	1.403	3.516	1.403	2.52	1.403
-0.716	1.302	0.155	1.302	-0.343	1.302	0.777	1.402	2.146	1.402	-1.09	1.402	3.267	1.402	3.516	1.402	2.52	1.402
-0.716	1.301	0.031	1.301	-0.218	1.301	0.777	1.401	2.146	1.401	-1.214	1.401	3.142	1.401	3.516	1.401	2.395	1.401
-0.716	1.3	0.031	1.3	-0.218	1.3	0.777	1.4	2.146	1.4	-1.214	1.4	3.018	1.4	3.391	1.4	2.395	1.4
-0.716	1.299	0.031	1.299	-0.218	1.299	0.777	1.399	2.146	1.399	-1.214	1.399	2.893	1.399	3.391	1.399	2.395	1.399
-0.716	1.298	0.031	1.298	-0.343	1.298	0.653	1.398	2.146	1.398	-1.338	1.398	2.893	1.398	3.391	1.398	2.271	1.398
-0.716	1.297	0.031	1.297	-0.343	1.297	0.653	1.397	2.146	1.397	-1.338	1.397	2.769	1.397	3.391	1.397	2.271	1.397
-0.716	1.296	0.031	1.296	-0.343	1.296	0.653	1.396	2.022	1.396	-1.338	1.396	2.644	1.396	3.391	1.396	2.271	1.396
-0.716	1.295	0.031	1.295	-0.343	1.295	0.653	1.395	2.022	1.395	-1.463	1.395	2.52	1.395	3.267	1.395	2.146	1.395
-0.716	1.294	0.031	1.294	-0.343	1.294	0.653	1.394	2.022	1.394	-1.463	1.394	2.52	1.394	3.267	1.394	2.146	1.394
-0.716	1.293	0.031	1.293	-0.343	1.293	0.528	1.393	2.022	1.393	-1.463	1.393	2.395	1.393	3.267	1.393	2.146	1.393
-0.716	1.292	0.031	1.292	-0.343	1.292	0.528	1.392	2.022	1.392	-1.587	1.392	2.395	1.392	3.267	1.392	2.022	1.392
-0.716	1.291	0.031	1.291	-0.343	1.291	0.528	1.391	2.022	1.391	-1.587	1.391	2.271	1.391	3.142	1.391	2.022	1.391
-0.716	1.29	0.031	1.29	-0.343	1.29	0.528	1.39	2.022	1.39	-1.587	1.39	2.271	1.39	3.142	1.39	2.022	1.39
-0.716	1.289	0.031	1.289	-0.343	1.289	0.528	1.389	1.898	1.389	-1.587	1.389	2.146	1.389	3.142	1.389	1.898	1.389
-0.716	1.288	0.031	1.288	-0.343	1.288	0.404	1.388	1.898	1.388	-1.587	1.388	2.146	1.388	3.142	1.388	1.898	1.388
-0.716	1.287	0.031	1.287	-0.343	1.287	0.404	1.387	1.898	1.387	-1.587	1.387	2.022	1.387	3.142	1.387	1.898	1.387
-0.716	1.286	0.031	1.286	-0.343	1.286	0.404	1.386	1.898	1.386	-1.712	1.386	2.022	1.386	3.018	1.386	1.898	1.386
-0.716	1.285	-0.094	1.285	-0.343	1.285	0.404	1.385	1.898	1.385	-1.712	1.385	2.022	1.385	3.018	1.385	1.898	1.385
-0.716	1.284	-0.094	1.284	-0.343	1.284	0.404	1.384	1.898	1.384	-1.712	1.384	1.898	1.384	3.018	1.384	1.898	1.384
-0.716	1.283	-0.094	1.283	-0.343	1.283	0.404	1.383	1.898	1.383	-1.712	1.383	1.898	1.383	3.018	1.383	1.773	1.383
-0.716	1.282	-0.094	1.282	-0.343	1.282	0.404	1.382	1.773	1.382	-1.712	1.382	1.773	1.382	3.018	1.382	1.773	1.382
-0.841	1.281	-0.094	1.281	-0.343	1.281	0.28	1.381	1.773	1.381	-1.712	1.381	1.773	1.381	2.893	1.381	1.773	1.381
-0.841	1.28	-0.094	1.28	-0.343	1.28	0.28	1.38	1.773	1.38	-1.712	1.38	1.773	1.38	2.893	1.38	1.649	1.38
-0.716	1.279	-0.094	1.279	-0.343	1.279	0.28	1.379	1.773	1.379	-1.836	1.379	1.649	1.379	2.893	1.379	1.773	1.379
-0.841	1.278	-0.094	1.278	-0.343	1.278	0.28	1.378	1.773	1.378	-1.712	1.378	1.649	1.378	2.893	1.378	1.649	1.378
-0.841	1.277	-0.094	1.277	-0.343	1.277	0.28	1.377	1.773	1.377	-1.836	1.377	1.649	1.377	2.893	1.377	1.649	1.377
-0.841	1.276	-0.094	1.276	-0.343	1.276	0.28	1.376	1.773	1.376	-1.836	1.376	1.649	1.376	2.893	1.376	1.649	1.376
-0.841	1.275	-0.094	1.275	-0.343	1.275	0.155	1.375	1.773	1.375	-1.836	1.375	1.524	1.375	2.769	1.375	1.649	1.375
-0.841	1.274	-0.094	1.274	-0.343	1.274	0.28	1.374	1.773	1.374	-1.836	1.374	1.524	1.374	2.769	1.374	1.524	1.374
-0.841	1.273	-0.094	1.273	-0.343	1.273	0.155	1.373	1.649	1.373	-1.836	1.373	1.524	1.373	2.769	1.373	1.524	1.373
-0.841	1.272	-0.094	1.272	-0.343	1.272	0.155	1.372	1.649	1.372	-1.836	1.372	1.524	1.372	2.769	1.372	1.524	1.372
-0.841	1.271	-0.094	1.271	-0.343	1.271	0.155	1.371	1.649	1.371	-1.836	1.371	1.524	1.371	2.769	1.371	1.524	1.371
-0.841	1.27	-0.094	1.27	-0.343	1.27	0.155	1.37	1.649	1.37	-1.836	1.37	1.4	1.37	2.769	1.37	1.524	1.37
-0.841	1.269	-0.094	1.269	-0.343	1.269	0.155	1.369	1.649	1.369	-1.836	1.369	1.4	1.369	2.644	1.369	1.524	1.369
-0.841	1.268	-0.094	1.268	-0.343	1.268	0.155	1.368	1.649	1.368	-1.836	1.368	1.4	1.368	2.644	1.368	1.4	1.368
-0.841	1.267	-0.094	1.267	-0.343	1.267	0.031	1.367	1.649	1.367	-1.836	1.367	1.4	1.367	2.644	1.367	1.4	1.367
-0.841	1.266	-0.218	1.266	-0.343	1.266	0.031	1.366	1.649	1.366	-1.836	1.366	1.4	1.366	2.644	1.366	1.4	1.366
-0.841	1.265	-0.218	1.265	-0.343	1.265	0.031	1.365	1.524	1.365	-1.836	1.365	1.275	1.365	2.644	1.365	1.4	1.365
-0.841	1.264	-0.218	1.264	-0.343	1.264	0.031	1.364	1.524	1.364	-1.836	1.364	1.275	1.364	2.644	1.364	1.4	1.364
-0.841	1.263	-0.218	1.263	-0.343	1.263	0.031	1.363	1.524	1.363	-1.836	1.363	1.275	1.363	2.52	1.363	1.4	1.363
-0.841	1.262	-0.218	1.262	-0.467	1.262	0.031	1.362	1.524	1.362	-1.836	1.362	1.275	1.362	2.52	1.362	1.275	1.362
-0.841	1.261	-0.218	1.261	-0.467	1.261	0.031	1.361	1.524	1.361	-1.836	1.361	1.151	1.361	2.52	1.361	1.4	1.361
-0.841	1.26	-0.218	1.26	-0.467	1.26	0.031	1.36	1.524	1.36	-1.836	1.36	1.151	1.36	2.52	1.36	1.275	1.36
-0.841	1.259	-0.218	1.259	-0.467	1.259	0.031	1.359	1.524	1.359	-1.836	1.359	1.151	1.359	2.52	1.359	1.275	1.359
-0.841	1.258	-0.218	1.258	-0.343	1.258	-0.094	1.358	1.524	1.358	-1.836	1.358	1.151	1.358	2.52	1.358	1.275	1.358
-0.841	1.257	-0.218	1.257	-0.467	1.257	-0.094	1.357	1.524	1.357	-1.836	1.357	1.151	1.357	2.395	1.357	1.275	1.357
-0.841	1.256	-0.218	1.256	-0.467	1.256	-0.094	1.356	1.4	1.356	-1.836	1.356	1.151	1.356	2.395	1.356	1.275	1.356
-0.841	1.255	-0.218	1.255	-0.467	1.255	-0.094	1.355	1.4	1.355	-1.836	1.355	1.151	1.355	2.395	1.355	1.275	1.355
-0.841	1.254	-0.218	1.254	-0.467	1.254	-0.094	1.354	1.4	1.354	-1.836	1.354	1.026	1.354	2.395	1.354	1.275	1.354
-0.841	1.253	-0.218	1.253	-0.467	1.253	-0.094	1.353	1.4	1.353	-1.836	1.353	1.026	1.353	2.395	1.353	1.151	1.353
-0.841	1.252	-0.218	1.252	-0.467	1.252	-0.094	1.352	1.4	1.352	-1.836	1.352	1.026	1.352	2.395	1.352	1.275	1.352
-0.841	1.251	-0.218	1.251	-0.467	1.251	-0.218	1.351	1.4	1.351	-1.836	1.351	1.026	1.351	2.395	1.351	1.151	1.351
-0.841	1.25	-0.218	1.25	-0.467	1.25	-0.094	1.35	1.4	1.35	-1.836	1.35	1.026	1.35	2.395	1.35	1.151	1.35
-0.841	1.249	-0.218	1.249	-0.467	1.249	-0.218	1.349	1.4	1.349	-1.836	1.349	0.902	1.349	2.395	1.349	1.151	1.349
-0.841	1.248	-0.218	1.248	-0.467	1.248	-0.218	1.348	1.275	1.348	-1.836	1.348	0.902	1.348	2.271	1.348	1.151	1.348
-0.965	1.247	-0.218	1.247	-0.467	1.247	-0.218	1.347	1.275	1.347	-1.836	1.347	0.902	1.347	2.271	1.347	1.151	1.347
-0.841	1.246	-0.343	1.246	-0.467	1.246	-0.218	1.346	1.275	1.346	-1.836	1.346	0.902	1.346	2.271	1.346	1.151	1.346
-0.841	1.245	-0.343	1.245	-0.467	1.245	-0.218	1.345	1.275	1.345	-1.836	1.345	0.902	1.345	2.271	1.345	1.151	1.345
-0.841	1.244	-0.218	1.244	-0.467	1.244	-0.218	1.344	1.275	1.344	-1.836	1.344	0.902	1.344	2.271	1.344	1.026	1.344
-0.965	1.243	-0.343	1.243	-0.467	1.243	-0.218	1.343	1.275	1.343	-1.836	1.343	0.902	1.343	2.271	1.343	1.151	1.343
-0.965	1.242	-0.343	1.242	-0.467	1.242	-0.218	1.342	1.275	1.342	-1.836	1.342	0.777	1.342	2.146	1.342	1.026	1.342
-0.965	1.241	-0.343	1.241	-0.467	1.241	-0.218	1.341	1.275	1.341	-1.836	1.341	0.777	1.341	2.146	1.341	1.026	1.341
-0.965	1.24	-0.343	1.24	-0.467	1.24	-0.218	1.34	1.275	1.34	-1.836	1.34	0.777	1.34	2.146	1.34	1.026	1.34
-0.965	1.239	-0.343	1.239	-0.467	1.239	-0.343	1.339	1.275	1.339	-1.712	1.339	0.777	1.339	2.146	1.339	1.026	1.339
-0.965	1.238	-0.343	1.238	-0.467	1.238	-0.343	1.338	1.151	1.338	-1.836	1.338	0.777	1.338	2.146	1.338	1.026	1.338
-0.965	1.237	-0.343	1.237	-0.467	1.237	-0.343	1.337	1.151	1.337	-1.836	1.337	0.777	1.337	2.146	1.337	1.026	1.337
-0.965	1.236	-0.343	1.236	-0.467	1.236	-0.343	1.336	1.151	1.336	-1.712	1.336	0.777	1.336	2.146	1.336	1.026	1.336
-0.965	1.235	-0.343	1.235	-0.467	1.235	-0.343	1.335	1.151	1.335	-1.836	1.335	0.777	1.335	2.022	1.335	1.026	1.335
-0.965	1.234	-0.343	1.234	-0.467	1.234	-0.343	1.334	1.151	1.334	-1.836	1.334	0.653	1.334	2.022	1.334	1.026	1.334
-0.965	1.233	-0.343	1.233	-0.467	1.233	-0.343	1.333	1.151	1.333	-1.836	1.333	0.653	1.333	2.022	1.333	1.026	1.333
-0.965	1.232	-0.343	1.232	-0.467	1.232	-0.343	1.332	1.151	1.332	-1.836	1.332	0.653	1.332	2.022	1.332	1.026	1.332
-0.965	1.231	-0.343	1.231	-0.467	1.231	-0.343	1.331	1.151	1.331	-1.836	1.331	0.653	1.331	2.022	1.331	1.026	1.331
-0.965	1.23	-0.343	1.23	-0.467	1.23	-0.467	1.33	1.151	1.33	-1.836	1.33	0.653	1.33	2.022	1.33	0.902	1.33
-0.965	1.229	-0.343	1.229	-0.467	1.229	-0.343	1.329	1.026	1.329	-1.836	1.329	0.653	1.329	2.022	1.329	0.902	1.329
-0.965	1.228	-0.343	1.228	-0.467	1.228	-0.467	1.328	1.026	1.328	-1.836	1.328	0.653	1.328	2.022	1.328	0.902	1.328
-0.965	1.227	-0.343	1.227	-0.467	1.227	-0.467	1.327	1.026	1.327	-1.712	1.327	0.653	1.327	1.898	1.327	0.902	1.327
-0.965	1.226	-0.343	1.226	-0.467	1.226	-0.467	1.326	1.026	1.326	-1.836	1.326	0.528	1.326	1.898	1.326	0.902	1.326
-0.965	1.225	-0.343	1.225	-0.467	1.225	-0.467	1.325	1.026	1.325	-1.712	1.325	0.528	1.325	1.898	1.325	0.902	1.325
-0.965	1.224	-0.467	1.224	-0.467	1.224	-0.467	1.324	1.026	1.324	-1.712	1.324	0.528	1.324	1.898	1.324	0.902	1.324
-0.965	1.223	-0.343	1.223	-0.467	1.223	-0.467	1.323	1.026	1.323	-1.836	1.323	0.528	1.323	1.898	1.323	0.902	1.323
-0.965	1.222	-0.467	1.222	-0.592	1.222	-0.467	1.322	1.026	1.322	-1.712	1.322	0.528	1.322	1.898	1.322	0.902	1.322
-0.965	1.221	-0.467	1.221	-0.592	1.221	-0.467	1.321	1.026	1.321	-1.712	1.321	0.528	1.321	1.898	1.321	0.902	1.321
-0.965	1.22	-0.467	1.22	-0.592	1.22	-0.467	1.32	1.026	1.32	-1.836	1.32	0.528	1.32	1.898	1.32	0.902	1.32
-0.965	1.219	-0.467	1.219	-0.592	1.219	-0.467	1.319	0.902	1.319	-1.712	1.319	0.528	1.319	1.773	1.319	0.902	1.319
-0.965	1.218	-0.467	1.218	-0.592	1.218	-0.467	1.318	0.902	1.318	-1.712	1.318	0.528	1.318	1.773	1.318	0.777	1.318
-0.965	1.217	-0.467	1.217	-0.592	1.217	-0.467	1.317	0.902	1.317	-1.712	1.317	0.528	1.317	1.773	1.317	0.902	1.317
-0.965	1.216	-0.467	1.216	-0.592	1.216	-0.592	1.316	0.902	1.316	-1.712	1.316	0.404	1.316	1.773	1.316	0.777	1.316
-0.965	1.215	-0.467	1.215	-0.592	1.215	-0.467	1.315	0.902	1.315	-1.712	1.315	0.404	1.315	1.773	1.315	0.777	1.315
-0.965	1.214	-0.467	1.214	-0.592	1.214	-0.467	1.314	0.902	1.314	-1.712	1.314	0.404	1.314	1.773	1.314	0.777	1.314
-0.965	1.213	-0.467	1.213	-0.592	1.213	-0.592	1.313	0.902	1.313	-1.712	1.313	0.404	1.313	1.773	1.313	0.777	1.313
-0.965	1.212	-0.467	1.212	-0.592	1.212	-0.592	1.312	0.902	1.312	-1.712	1.312	0.404	1.312	1.649	1.312	0.777	1.312
-0.965	1.211	-0.467	1.211	-0.592	1.211	-0.592	1.311	0.902	1.311	-1.712	1.311	0.404	1.311	1.649	1.311	0.777	1.311
-1.09	1.21	-0.467	1.21	-0.592	1.21	-0.592	1.31	0.902	1.31	-1.712	1.31	0.404	1.31	1.649	1.31	0.777	1.31
-0.965	1.209	-0.467	1.209	-0.592	1.209	-0.592	1.309	0.777	1.309	-1.712	1.309	0.404	1.309	1.649	1.309	0.777	1.309
-1.09	1.208	-0.467	1.208	-0.592	1.208	-0.592	1.308	0.777	1.308	-1.712	1.308	0.404	1.308	1.649	1.308	0.777	1.308
-1.09	1.207	-0.467	1.207	-0.592	1.207	-0.592	1.307	0.777	1.307	-1.712	1.307	0.28	1.307	1.649	1.307	0.777	1.307
-1.09	1.206	-0.467	1.206	-0.592	1.206	-0.592	1.306	0.777	1.306	-1.712	1.306	0.28	1.306	1.649	1.306	0.777	1.306
-1.09	1.205	-0.467	1.205	-0.592	1.205	-0.592	1.305	0.777	1.305	-1.712	1.305	0.28	1.305	1.524	1.305	0.777	1.305
-1.09	1.204	-0.467	1.204	-0.592	1.204	-0.592	1.304	0.777	1.304	-1.712	1.304	0.28	1.304	1.649	1.304	0.777	1.304
-1.09	1.203	-0.467	1.203	-0.592	1.203	-0.592	1.303	0.777	1.303	-1.712	1.303	0.28	1.303	1.524	1.303	0.653	1.303
-1.09	1.202	-0.467	1.202	-0.592	1.202	-0.592	1.302	0.777	1.302	-1.712	1.302	0.28	1.302	1.524	1.302	0.777	1.302
-1.09	1.201	-0.467	1.201	-0.592	1.201	-0.592	1.301	0.777	1.301	-1.712	1.301	0.28	1.301	1.524	1.301	0.777	1.301
-1.09	1.2	-0.467	1.2	-0.592	1.2	-0.592	1.3	0.777	1.3	-1.712	1.3	0.28	1.3	1.524	1.3	0.653	1.3
-1.09	1.199	-0.592	1.199	-0.592	1.199	-0.592	1.299	0.653	1.299	-1.712	1.299	0.28	1.299	1.524	1.299	0.653	1.299
-1.09	1.198	-0.467	1.198	-0.592	1.198	-0.592	1.298	0.653	1.298	-1.712	1.298	0.28	1.298	1.524	1.298	0.653	1.298
-1.09	1.197	-0.467	1.197	-0.592	1.197	-0.592	1.297	0.653	1.297	-1.712	1.297	0.28	1.297	1.524	1.297	0.653	1.297
-1.09	1.196	-0.467	1.196	-0.592	1.196	-0.592	1.296	0.653	1.296	-1.712	1.296	0.28	1.296	1.4	1.296	0.653	1.296
-1.09	1.195	-0.467	1.195	-0.592	1.195	-0.716	1.295	0.653	1.295	-1.712	1.295	0.155	1.295	1.4	1.295	0.653	1.295
-1.09	1.194	-0.467	1.194	-0.592	1.194	-0.716	1.294	0.653	1.294	-1.712	1.294	0.155	1.294	1.4	1.294	0.653	1.294
-1.09	1.193	-0.592	1.193	-0.592	1.193	-0.592	1.293	0.653	1.293	-1.712	1.293	0.155	1.293	1.4	1.293	0.653	1.293
-1.09	1.192	-0.592	1.192	-0.592	1.192	-0.716	1.292	0.653	1.292	-1.712	1.292	0.155	1.292	1.4	1.292	0.653	1.292
-1.09	1.191	-0.592	1.191	-0.592	1.191	-0.716	1.291	0.653	1.291	-1.712	1.291	0.155	1.291	1.4	1.291	0.653	1.291
-1.09	1.19	-0.592	1.19	-0.592	1.19	-0.716	1.29	0.653	1.29	-1.712	1.29	0.155	1.29	1.4	1.29	0.653	1.29
-1.09	1.189	-0.592	1.189	-0.592	1.189	-0.716	1.289	0.653	1.289	-1.712	1.289	0.155	1.289	1.275	1.289	0.653	1.289
-1.09	1.188	-0.592	1.188	-0.592	1.188	-0.716	1.288	0.528	1.288	-1.712	1.288	0.155	1.288	1.275	1.288	0.653	1.288
-1.09	1.187	-0.592	1.187	-0.592	1.187	-0.716	1.287	0.528	1.287	-1.712	1.287	0.155	1.287	1.275	1.287	0.653	1.287
-1.09	1.186	-0.592	1.186	-0.592	1.186	-0.716	1.286	0.528	1.286	-1.712	1.286	0.155	1.286	1.275	1.286	0.653	1.286
-1.09	1.185	-0.592	1.185	-0.592	1.185	-0.716	1.285	0.528	1.285	-1.712	1.285	0.155	1.285	1.275	1.285	0.528	1.285
-1.09	1.184	-0.592	1.184	-0.716	1.184	-0.716	1.284	0.528	1.284	-1.712	1.284	0.155	1.284	1.275	1.284	0.528	1.284
-1.09	1.183	-0.592	1.183	-0.716	1.183	-0.716	1.283	0.528	1.283	-1.712	1.283	0.155	1.283	1.275	1.283	0.528	1.283
-1.09	1.182	-0.592	1.182	-0.716	1.182	-0.716	1.282	0.528	1.282	-1.712	1.282	0.031	1.282	1.275	1.282	0.528	1.282
-1.09	1.181	-0.592	1.181	-0.716	1.181	-0.716	1.281	0.528	1.281	-1.712	1.281	0.031	1.281	1.275	1.281	0.528	1.281
-1.09	1.18	-0.592	1.18	-0.716	1.18	-0.716	1.28	0.528	1.28	-1.712	1.28	0.031	1.28	1.151	1.28	0.528	1.28
-1.09	1.179	-0.592	1.179	-0.716	1.179	-0.716	1.279	0.528	1.279	-1.712	1.279	0.031	1.279	1.151	1.279	0.528	1.279
-1.09	1.178	-0.592	1.178	-0.716	1.178	-0.716	1.278	0.404	1.278	-1.712	1.278	0.031	1.278	1.151	1.278	0.528	1.278
-1.09	1.177	-0.592	1.177	-0.716	1.177	-0.716	1.277	0.404	1.277	-1.712	1.277	0.031	1.277	1.151	1.277	0.528	1.277
-1.09	1.176	-0.592	1.176	-0.716	1.176	-0.716	1.276	0.404	1.276	-1.712	1.276	0.031	1.276	1.151	1.276	0.528	1.276
-1.09	1.175	-0.592	1.175	-0.716	1.175	-0.716	1.275	0.404	1.275	-1.712	1.275	0.031	1.275	1.151	1.275	0.528	1.275
-1.09	1.174	-0.592	1.174	-0.716	1.174	-0.716	1.274	0.404	1.274	-1.712	1.274	0.031	1.274	1.151	1.274	0.528	1.274
-1.09	1.173	-0.592	1.173	-0.716	1.173	-0.716	1.273	0.404	1.273	-1.712	1.273	0.031	1.273	1.151	1.273	0.528	1.273
-1.09	1.172	-0.592	1.172	-0.716	1.172	-0.716	1.272	0.404	1.272	-1.712	1.272	0.031	1.272	1.026	1.272	0.528	1.272
-1.09	1.171	-0.592	1.171	-0.716	1.171	-0.716	1.271	0.404	1.271	-1.712	1.271	0.031	1.271	1.026	1.271	0.528	1.271
-1.09	1.17	-0.592	1.17	-0.716	1.17	-0.841	1.27	0.404	1.27	-1.712	1.27	0.031	1.27	1.026	1.27	0.404	1.27
-1.09	1.169	-0.592	1.169	-0.716	1.169	-0.716	1.269	0.404	1.269	-1.712	1.269	-0.094	1.269	1.026	1.269	0.404	1.269
-1.09	1.168	-0.592	1.168	-0.716	1.168	-0.841	1.268	0.404	1.268	-1.712	1.268	-0.094	1.268	1.026	1.268	0.404	1.268
-1.09	1.167	-0.592	1.167	-0.716	1.167	-0.716	1.267	0.28	1.267	-1.712	1.267	-0.094	1.267	1.026	1.267	0.404	1.267
-1.09	1.166	-0.592	1.166	-0.716	1.166	-0.841	1.266	0.28	1.266	-1.712	1.266	-0.094	1.266	1.026	1.266	0.404	1.266
-1.09	1.165	-0.716	1.165	-0.716	1.165	-0.841	1.265	0.28	1.265	-1.712	1.265	-0.094	1.265	1.026	1.265	0.404	1.265
-1.214	1.164	-0.716	1.164	-0.716	1.164	-0.841	1.264	0.28	1.264	-1.712	1.264	-0.094	1.264	1.026	1.264	0.404	1.264
-1.09	1.163	-0.592	1.163	-0.716	1.163	-0.841	1.263	0.28	1.263	-1.712	1.263	-0.094	1.263	0.902	1.263	0.404	1.263
-1.214	1.162	-0.716	1.162	-0.716	1.162	-0.841	1.262	0.28	1.262	-1.712	1.262	-0.094	1.262	0.902	1.262	0.404	1.262
-1.214	1.161	-0.716	1.161	-0.716	1.161	-0.841	1.261	0.28	1.261	-1.712	1.261	-0.094	1.261	0.902	1.261	0.404	1.261
-1.214	1.16	-0.716	1.16	-0.716	1.16	-0.841	1.26	0.28	1.26	-1.712	1.26	-0.094	1.26	0.902	1.26	0.404	1.26
-1.214	1.159	-0.716	1.159	-0.716	1.159	-0.841	1.259	0.28	1.259	-1.712	1.259	-0.094	1.259	0.902	1.259	0.404	1.259
-1.09	1.158	-0.716	1.158	-0.716	1.158	-0.841	1.258	0.28	1.258	-1.712	1.258	-0.094	1.258	0.902	1.258	0.28	1.258
-1.214	1.157	-0.716	1.157	-0.716	1.157	-0.841	1.257	0.28	1.257	-1.712	1.257	-0.094	1.257	0.902	1.257	0.404	1.257
-1.214	1.156	-0.716	1.156	-0.716	1.156	-0.841	1.256	0.155	1.256	-1.712	1.256	-0.094	1.256	0.902	1.256	0.28	1.256
-1.214	1.155	-0.716	1.155	-0.716	1.155	-0.841	1.255	0.155	1.255	-1.712	1.255	-0.094	1.255	0.777	1.255	0.28	1.255
-1.214	1.154	-0.716	1.154	-0.716	1.154	-0.841	1.254	0.155	1.254	-1.712	1.254	-0.094	1.254	0.777	1.254	0.28	1.254
-1.214	1.153	-0.716	1.153	-0.716	1.153	-0.841	1.253	0.155	1.253	-1.712	1.253	-0.094	1.253	0.777	1.253	0.28	1.253
-1.214	1.152	-0.716	1.152	-0.716	1.152	-0.841	1.252	0.155	1.252	-1.712	1.252	-0.218	1.252	0.777	1.252	0.28	1.252
-1.214	1.151	-0.716	1.151	-0.716	1.151	-0.841	1.251	0.155	1.251	-1.712	1.251	-0.218	1.251	0.777	1.251	0.28	1.251
-1.214	1.15	-0.716	1.15	-0.716	1.15	-0.841	1.25	0.155	1.25	-1.712	1.25	-0.218	1.25	0.777	1.25	0.28	1.25
-1.214	1.149	-0.716	1.149	-0.716	1.149	-0.841	1.249	0.155	1.249	-1.712	1.249	-0.218	1.249	0.777	1.249	0.28	1.249
-1.214	1.148	-0.716	1.148	-0.716	1.148	-0.841	1.248	0.155	1.248	-1.712	1.248	-0.218	1.248	0.777	1.248	0.28	1.248
-1.214	1.147	-0.716	1.147	-0.716	1.147	-0.841	1.247	0.155	1.247	-1.712	1.247	-0.218	1.247	0.777	1.247	0.28	1.247
-1.214	1.146	-0.716	1.146	-0.716	1.146	-0.841	1.246	0.155	1.246	-1.712	1.246	-0.218	1.246	0.777	1.246	0.28	1.246
-1.214	1.145	-0.716	1.145	-0.716	1.145	-0.841	1.245	0.031	1.245	-1.712	1.245	-0.218	1.245	0.653	1.245	0.28	1.245
-1.214	1.144	-0.716	1.144	-0.716	1.144	-0.841	1.244	0.031	1.244	-1.712	1.244	-0.218	1.244	0.653	1.244	0.28	1.244
-1.214	1.143	-0.716	1.143	-0.841	1.143	-0.841	1.243	0.031	1.243	-1.712	1.243	-0.218	1.243	0.653	1.243	0.28	1.243
-1.214	1.142	-0.716	1.142	-0.841	1.142	-0.841	1.242	0.031	1.242	-1.712	1.242	-0.218	1.242	0.653	1.242	0.28	1.242
-1.214	1.141	-0.716	1.141	-0.716	1.141	-0.841	1.241	0.031	1.241	-1.712	1.241	-0.218	1.241	0.653	1.241	0.28	1.241
-1.214	1.14	-0.716	1.14	-0.841	1.14	-0.841	1.24	0.031	1.24	-1.712	1.24	-0.218	1.24	0.653	1.24	0.155	1.24
-1.214	1.139	-0.716	1.139	-0.841	1.139	-0.841	1.239	0.031	1.239	-1.712	1.239	-0.218	1.239	0.653	1.239	0.031	1.239
-1.214	1.138	-0.716	1.138	-0.841	1.138	-0.841	1.238	0.031	1.238	-1.712	1.238	-0.343	1.238	0.653	1.238	-0.218	1.238
-1.214	1.137	-0.716	1.137	-0.841	1.137	-0.965	1.237	0.031	1.237	-1.712	1.237	-0.218	1.237	0.528	1.237	0.155	1.237
-1.214	1.136	-0.716	1.136	-0.841	1.136	-0.965	1.236	0.031	1.236	-1.712	1.236	-0.218	1.236	0.528	1.236	0.155	1.236
-1.214	1.135	-0.716	1.135	-0.841	1.135	-0.965	1.235	0.031	1.235	-1.712	1.235	-0.343	1.235	0.528	1.235	0.155	1.235
-1.214	1.134	-0.716	1.134	-0.841	1.134	-0.965	1.234	0.031	1.234	-1.712	1.234	-0.343	1.234	0.528	1.234	0.155	1.234
-1.214	1.133	-0.716	1.133	-0.841	1.133	-0.965	1.233	0.031	1.233	-1.712	1.233	-0.343	1.233	0.528	1.233	0.155	1.233
-1.214	1.132	-0.716	1.132	-0.841	1.132	-0.965	1.232	-0.094	1.232	-1.712	1.232	-0.343	1.232	0.528	1.232	0.155	1.232
-1.214	1.131	-0.716	1.131	-0.841	1.131	-0.965	1.231	-0.094	1.231	-1.712	1.231	-0.343	1.231	0.528	1.231	0.155	1.231
-1.214	1.13	-0.716	1.13	-0.841	1.13	-0.965	1.23	-0.094	1.23	-1.712	1.23	-0.343	1.23	0.528	1.23	0.155	1.23
-1.214	1.129	-0.716	1.129	-0.841	1.129	-0.965	1.229	-0.094	1.229	-1.712	1.229	-0.343	1.229	0.528	1.229	0.155	1.229
-1.214	1.128	-0.716	1.128	-0.841	1.128	-0.965	1.228	-0.094	1.228	-1.712	1.228	-0.343	1.228	0.528	1.228	0.155	1.228
-1.214	1.127	-0.716	1.127	-0.841	1.127	-0.965	1.227	-0.094	1.227	-1.712	1.227	-0.343	1.227	0.404	1.227	0.155	1.227
-1.214	1.126	-0.716	1.126	-0.841	1.126	-0.965	1.226	-0.094	1.226	-1.712	1.226	-0.343	1.226	0.404	1.226	0.031	1.226
-1.214	1.125	-0.841	1.125	-0.841	1.125	-0.965	1.225	-0.094	1.225	-1.712	1.225	-0.343	1.225	0.404	1.225	0.031	1.225
-1.214	1.124	-0.841	1.124	-0.841	1.124	-0.965	1.224	-0.094	1.224	-1.836	1.224	-0.343	1.224	0.404	1.224	0.031	1.224
-1.214	1.123	-0.716	1.123	-0.841	1.123	-0.965	1.223	-0.094	1.223	-1.712	1.223	-0.343	1.223	0.404	1.223	0.031	1.223
-1.214	1.122	-0.841	1.122	-0.841	1.122	-0.965	1.222	-0.094	1.222	-1.712	1.222	-0.343	1.222	0.404	1.222	0.031	1.222
-1.214	1.121	-0.841	1.121	-0.841	1.121	-0.965	1.221	-0.094	1.221	-1.836	1.221	-0.343	1.221	0.404	1.221	0.031	1.221
-1.214	1.12	-0.841	1.12	-0.841	1.12	-0.965	1.22	-0.094	1.22	-1.712	1.22	-0.467	1.22	0.404	1.22	0.031	1.22
-1.214	1.119	-0.841	1.119	-0.841	1.119	-0.965	1.219	-0.094	1.219	-1.712	1.219	-0.467	1.219	0.404	1.219	0.031	1.219
-1.214	1.118	-0.841	1.118	-0.841	1.118	-0.965	1.218	-0.218	1.218	-1.836	1.218	-0.467	1.218	0.404	1.218	0.031	1.218
-1.214	1.117	-0.841	1.117	-0.841	1.117	-0.965	1.217	-0.218	1.217	-1.712	1.217	-0.467	1.217	0.28	1.217	0.031	1.217
-1.214	1.116	-0.841	1.116	-0.841	1.116	-0.965	1.216	-0.218	1.216	-1.712	1.216	-0.467	1.216	0.28	1.216	0.031	1.216
-1.214	1.115	-0.841	1.115	-0.841	1.115	-0.965	1.215	-0.218	1.215	-1.836	1.215	-0.467	1.215	0.28	1.215	-0.094	1.215
-1.214	1.114	-0.841	1.114	-0.841	1.114	-0.965	1.214	-0.218	1.214	-1.836	1.214	-0.467	1.214	0.28	1.214	-0.094	1.214
-1.214	1.113	-0.841	1.113	-0.841	1.113	-0.965	1.213	-0.218	1.213	-1.712	1.213	-0.467	1.213	0.28	1.213	-0.094	1.213
-1.338	1.112	-0.841	1.112	-0.841	1.112	-0.965	1.212	-0.218	1.212	-1.836	1.212	-0.467	1.212	0.28	1.212	0.031	1.212
-1.338	1.111	-0.841	1.111	-0.841	1.111	-0.965	1.211	-0.218	1.211	-1.836	1.211	-0.467	1.211	0.28	1.211	0.031	1.211
-1.338	1.11	-0.841	1.11	-0.841	1.11	-1.09	1.21	-0.218	1.21	-1.836	1.21	-0.467	1.21	0.28	1.21	-0.094	1.21
-1.338	1.109	-0.841	1.109	-0.841	1.109	-0.965	1.209	-0.218	1.209	-1.836	1.209	-0.467	1.209	0.28	1.209	-0.094	1.209
-1.338	1.108	-0.841	1.108	-0.841	1.108	-1.09	1.208	-0.218	1.208	-1.836	1.208	-0.467	1.208	0.28	1.208	-0.094	1.208
-1.338	1.107	-0.841	1.107	-0.841	1.107	-1.09	1.207	-0.343	1.207	-1.836	1.207	-0.467	1.207	0.155	1.207	-0.094	1.207
-1.338	1.106	-0.841	1.106	-0.841	1.106	-1.09	1.206	-0.218	1.206	-1.836	1.206	-0.592	1.206	0.155	1.206	-0.094	1.206
-1.338	1.105	-0.841	1.105	-0.841	1.105	-1.09	1.205	-0.343	1.205	-1.836	1.205	-0.592	1.205	0.155	1.205	-0.094	1.205
-1.338	1.104	-0.841	1.104	-0.841	1.104	-1.09	1.204	-0.343	1.204	-1.836	1.204	-0.592	1.204	0.155	1.204	-0.094	1.204
-1.338	1.103	-0.841	1.103	-0.841	1.103	-1.09	1.203	-0.343	1.203	-1.836	1.203	-0.592	1.203	0.155	1.203	-0.094	1.203
-1.338	1.102	-0.841	1.102	-0.841	1.102	-1.09	1.202	-0.343	1.202	-1.836	1.202	-0.592	1.202	0.155	1.202	-0.094	1.202
-1.338	1.101	-0.841	1.101	-0.841	1.101	-1.09	1.201	-0.343	1.201	-1.836	1.201	-0.592	1.201	0.155	1.201	-0.094	1.201
-1.338	1.1	-0.841	1.1	-0.841	1.1	-1.09	1.2	-0.343	1.2	-1.836	1.2	-0.592	1.2	0.155	1.2	-0.094	1.2
-1.338	1.099	-0.841	1.099	-0.841	1.099	-1.09	1.199	-0.343	1.199	-1.836	1.199	-0.592	1.199	0.155	1.199	-0.094	1.199
-1.338	1.098	-0.841	1.098	-0.841	1.098	-1.09	1.198	-0.343	1.198	-1.836	1.198	-0.592	1.198	0.155	1.198	-0.218	1.198
-1.338	1.097	-0.841	1.097	-0.841	1.097	-1.09	1.197	-0.343	1.197	-1.836	1.197	-0.592	1.197	0.155	1.197	-0.218	1.197
-1.338	1.096	-0.841	1.096	-0.841	1.096	-1.09	1.196	-0.343	1.196	-1.836	1.196	-0.592	1.196	0.031	1.196	-0.218	1.196
-1.338	1.095	-0.841	1.095	-0.841	1.095	-1.09	1.195	-0.343	1.195	-1.836	1.195	-0.592	1.195	0.031	1.195	-0.218	1.195
-1.338	1.094	-0.841	1.094	-0.841	1.094	-1.09	1.194	-0.343	1.194	-1.836	1.194	-0.592	1.194	0.031	1.194	-0.218	1.194
-1.338	1.093	-0.841	1.093	-0.841	1.093	-1.09	1.193	-0.467	1.193	-1.836	1.193	-0.592	1.193	0.031	1.193	-0.218	1.193
-1.338	1.092	-0.841	1.092	-0.841	1.092	-1.09	1.192	-0.467	1.192	-1.836	1.192	-0.592	1.192	0.031	1.192	-0.218	1.192
-1.338	1.091	-0.841	1.091	-0.841	1.091	-1.09	1.191	-0.467	1.191	-1.836	1.191	-0.592	1.191	0.031	1.191	-0.218	1.191
-1.338	1.09	-0.841	1.09	-0.841	1.09	-1.09	1.19	-0.467	1.19	-1.836	1.19	-0.592	1.19	0.031	1.19	-0.218	1.19
-1.338	1.089	-0.841	1.089	-0.841	1.089	-1.09	1.189	-0.467	1.189	-1.836	1.189	-0.592	1.189	0.031	1.189	-0.218	1.189
-1.338	1.088	-0.841	1.088	-0.841	1.088	-1.09	1.188	-0.467	1.188	-1.961	1.188	-0.592	1.188	0.031	1.188	-0.218	1.188
-1.338	1.087	-0.841	1.087	-0.841	1.087	-1.214	1.187	-0.467	1.187	-1.836	1.187	-0.716	1.187	-0.094	1.187	-0.218	1.187
-1.338	1.086	-0.841	1.086	-0.841	1.086	-1.214	1.186	-0.467	1.186	-1.836	1.186	-0.716	1.186	-0.094	1.186	-0.218	1.186
-1.338	1.085	-0.841	1.085	-0.841	1.085	-1.214	1.185	-0.467	1.185	-1.836	1.185	-0.716	1.185	-0.094	1.185	-0.218	1.185
-1.338	1.084	-0.841	1.084	-0.841	1.084	-1.214	1.184	-0.467	1.184	-1.836	1.184	-0.716	1.184	-0.094	1.184	-0.218	1.184
-1.338	1.083	-0.841	1.083	-0.841	1.083	-1.214	1.183	-0.467	1.183	-1.836	1.183	-0.716	1.183	-0.094	1.183	-0.218	1.183
-1.338	1.082	-0.841	1.082	-0.965	1.082	-1.214	1.182	-0.467	1.182	-1.961	1.182	-0.716	1.182	-0.094	1.182	-0.218	1.182
-1.338	1.081	-0.841	1.081	-0.841	1.081	-1.214	1.181	-0.467	1.181	-1.836	1.181	-0.716	1.181	-0.094	1.181	-0.343	1.181
-1.338	1.08	-0.841	1.08	-0.841	1.08	-1.214	1.18	-0.592	1.18	-1.836	1.18	-0.716	1.18	-0.094	1.18	-0.343	1.18
-1.338	1.079	-0.841	1.079	-0.841	1.079	-1.214	1.179	-0.592	1.179	-1.961	1.179	-0.716	1.179	-0.094	1.179	-0.343	1.179
-1.338	1.078	-0.965	1.078	-0.841	1.078	-1.214	1.178	-0.592	1.178	-1.836	1.178	-0.716	1.178	-0.094	1.178	-0.343	1.178
-1.338	1.077	-0.841	1.077	-0.965	1.077	-1.214	1.177	-0.592	1.177	-1.836	1.177	-0.716	1.177	-0.094	1.177	-0.343	1.177
-1.338	1.076	-0.841	1.076	-0.965	1.076	-1.214	1.176	-0.592	1.176	-1.961	1.176	-0.716	1.176	-0.094	1.176	-0.343	1.176
-1.338	1.075	-0.841	1.075	-0.841	1.075	-1.214	1.175	-0.592	1.175	-1.961	1.175	-0.716	1.175	-0.094	1.175	-0.343	1.175
-1.338	1.074	-0.841	1.074	-0.841	1.074	-1.214	1.174	-0.592	1.174	-1.836	1.174	-0.716	1.174	-0.218	1.174	-0.343	1.174
-1.338	1.073	-0.965	1.073	-0.841	1.073	-1.214	1.173	-0.592	1.173	-1.961	1.173	-0.716	1.173	-0.218	1.173	-0.343	1.173
-1.338	1.072	-0.965	1.072	-0.965	1.072	-1.214	1.172	-0.592	1.172	-1.961	1.172	-0.841	1.172	-0.218	1.172	-0.343	1.172
-1.338	1.071	-0.965	1.071	-0.841	1.071	-1.214	1.171	-0.592	1.171	-1.961	1.171	-0.841	1.171	-0.218	1.171	-0.343	1.171
-1.338	1.07	-0.965	1.07	-0.965	1.07	-1.214	1.17	-0.592	1.17	-1.961	1.17	-0.841	1.17	-0.218	1.17	-0.343	1.17
-1.338	1.069	-0.965	1.069	-0.965	1.069	-1.214	1.169	-0.592	1.169	-1.961	1.169	-0.841	1.169	-0.218	1.169	-0.343	1.169
-1.338	1.068	-0.965	1.068	-0.965	1.068	-1.214	1.168	-0.592	1.168	-1.961	1.168	-0.841	1.168	-0.218	1.168	-0.343	1.168
-1.338	1.067	-0.841	1.067	-0.965	1.067	-1.214	1.167	-0.592	1.167	-1.961	1.167	-0.841	1.167	-0.218	1.167	-0.343	1.167
-1.338	1.066	-0.965	1.066	-0.965	1.066	-1.338	1.166	-0.592	1.166	-1.961	1.166	-0.841	1.166	-0.218	1.166	-0.467	1.166
-1.338	1.065	-0.965	1.065	-0.965	1.065	-1.338	1.165	-0.592	1.165	-1.961	1.165	-0.841	1.165	-0.218	1.165	-0.343	1.165
-1.338	1.064	-0.965	1.064	-0.965	1.064	-1.338	1.164	-0.716	1.164	-1.961	1.164	-0.841	1.164	-0.218	1.164	-0.467	1.164
-1.338	1.063	-0.965	1.063	-0.965	1.063	-1.338	1.163	-0.716	1.163	-1.961	1.163	-0.841	1.163	-0.218	1.163	-0.467	1.163
-1.338	1.062	-0.965	1.062	-0.965	1.062	-1.338	1.162	-0.716	1.162	-1.961	1.162	-0.841	1.162	-0.343	1.162	-0.467	1.162
-1.338	1.061	-0.965	1.061	-0.965	1.061	-1.338	1.161	-0.716	1.161	-1.961	1.161	-0.841	1.161	-0.343	1.161	-0.467	1.161
-1.338	1.06	-0.965	1.06	-0.965	1.06	-1.338	1.16	-0.716	1.16	-1.961	1.16	-0.841	1.16	-0.343	1.16	-0.467	1.16
-1.338	1.059	-0.965	1.059	-0.965	1.059	-1.338	1.159	-0.716	1.159	-1.961	1.159	-0.841	1.159	-0.343	1.159	-0.467	1.159
-1.338	1.058	-0.965	1.058	-0.965	1.058	-1.338	1.158	-0.716	1.158	-1.961	1.158	-0.841	1.158	-0.343	1.158	-0.467	1.158
-1.338	1.057	-0.965	1.057	-0.965	1.057	-1.338	1.157	-0.716	1.157	-1.961	1.157	-0.965	1.157	-0.343	1.157	-0.467	1.157
-1.338	1.056	-0.965	1.056	-0.965	1.056	-1.338	1.156	-0.716	1.156	-1.961	1.156	-0.965	1.156	-0.343	1.156	-0.467	1.156
-1.338	1.055	-0.965	1.055	-0.965	1.055	-1.338	1.155	-0.716	1.155	-1.961	1.155	-0.965	1.155	-0.343	1.155	-0.467	1.155
-1.338	1.054	-0.965	1.054	-0.965	1.054	-1.338	1.154	-0.716	1.154	-1.961	1.154	-0.965	1.154	-0.343	1.154	-0.467	1.154
-1.463	1.053	-0.965	1.053	-0.965	1.053	-1.338	1.153	-0.716	1.153	-1.961	1.153	-0.965	1.153	-0.343	1.153	-0.467	1.153
-1.338	1.052	-0.965	1.052	-0.965	1.052	-1.338	1.152	-0.716	1.152	-1.961	1.152	-0.965	1.152	-0.343	1.152	-0.467	1.152
-1.338	1.051	-0.965	1.051	-0.965	1.051	-1.338	1.151	-0.716	1.151	-1.961	1.151	-0.965	1.151	-0.343	1.151	-0.467	1.151
-1.338	1.05	-0.965	1.05	-0.965	1.05	-1.338	1.15	-0.716	1.15	-1.961	1.15	-0.965	1.15	-0.467	1.15	-0.467	1.15
-1.463	1.049	-0.965	1.049	-0.965	1.049	-1.463	1.149	-0.841	1.149	-1.961	1.149	-0.965	1.149	-0.467	1.149	-0.467	1.149
-1.338	1.048	-0.965	1.048	-0.965	1.048	-1.463	1.148	-0.716	1.148	-1.961	1.148	-0.965	1.148	-0.467	1.148	-0.467	1.148
-1.338	1.047	-0.965	1.047	-0.965	1.047	-1.463	1.147	-0.841	1.147	-1.961	1.147	-0.965	1.147	-0.467	1.147	-0.467	1.147
-1.338	1.046	-0.965	1.046	-0.965	1.046	-1.463	1.146	-0.841	1.146	-2.085	1.146	-0.965	1.146	-0.467	1.146	-0.467	1.146
-1.338	1.045	-0.965	1.045	-0.965	1.045	-1.463	1.145	-0.841	1.145	-1.961	1.145	-0.965	1.145	-0.467	1.145	-0.592	1.145
-1.338	1.044	-0.965	1.044	-0.965	1.044	-1.463	1.144	-0.841	1.144	-1.961	1.144	-0.965	1.144	-0.467	1.144	-0.592	1.144
-1.463	1.043	-0.965	1.043	-0.965	1.043	-1.463	1.143	-0.841	1.143	-2.085	1.143	-0.965	1.143	-0.467	1.143	-0.592	1.143
-1.338	1.042	-0.965	1.042	-0.965	1.042	-1.463	1.142	-0.841	1.142	-2.085	1.142	-1.09	1.142	-0.467	1.142	-0.592	1.142
-1.463	1.041	-0.965	1.041	-0.965	1.041	-1.463	1.141	-0.841	1.141	-1.961	1.141	-1.09	1.141	-0.467	1.141	-0.592	1.141
-1.463	1.04	-0.965	1.04	-0.965	1.04	-1.463	1.14	-0.841	1.14	-2.085	1.14	-1.09	1.14	-0.467	1.14	-0.592	1.14
-1.463	1.039	-0.965	1.039	-0.965	1.039	-1.463	1.139	-0.841	1.139	-2.085	1.139	-1.09	1.139	-0.467	1.139	-0.592	1.139
-1.463	1.038	-0.965	1.038	-0.965	1.038	-1.463	1.138	-0.841	1.138	-2.085	1.138	-1.09	1.138	-0.467	1.138	-0.592	1.138
-1.463	1.037	-0.965	1.037	-0.965	1.037	-1.463	1.137	-0.841	1.137	-2.085	1.137	-1.09	1.137	-0.592	1.137	-0.592	1.137
-1.463	1.036	-0.965	1.036	-0.965	1.036	-1.463	1.136	-0.841	1.136	-2.085	1.136	-1.09	1.136	-0.592	1.136	-0.592	1.136
-1.463	1.035	-0.965	1.035	-0.965	1.035	-1.463	1.135	-0.841	1.135	-2.085	1.135	-1.09	1.135	-0.592	1.135	-0.592	1.135
-1.463	1.034	-0.965	1.034	-0.965	1.034	-1.463	1.134	-0.841	1.134	-2.085	1.134	-1.09	1.134	-0.592	1.134	-0.592	1.134
-1.463	1.033	-0.965	1.033	-0.965	1.033	-1.463	1.133	-0.841	1.133	-2.085	1.133	-1.09	1.133	-0.592	1.133	-0.592	1.133
-1.463	1.032	-0.965	1.032	-0.965	1.032	-1.463	1.132	-0.841	1.132	-2.085	1.132	-1.09	1.132	-0.592	1.132	-0.592	1.132
-1.463	1.031	-0.965	1.031	-0.965	1.031	-1.463	1.131	-0.965	1.131	-2.085	1.131	-1.09	1.131	-0.592	1.131	-0.592	1.131
-1.463	1.03	-0.965	1.03	-0.965	1.03	-1.463	1.13	-0.965	1.13	-2.085	1.13	-1.09	1.13	-0.592	1.13	-0.592	1.13
-1.463	1.029	-0.965	1.029	-0.965	1.029	-1.463	1.129	-0.841	1.129	-2.085	1.129	-1.09	1.129	-0.592	1.129	-0.592	1.129
-1.463	1.028	-0.965	1.028	-0.965	1.028	-1.463	1.128	-0.965	1.128	-2.085	1.128	-1.09	1.128	-0.592	1.128	-0.592	1.128
-1.463	1.027	-0.965	1.027	-0.965	1.027	-1.463	1.127	-0.965	1.127	-2.085	1.127	-1.214	1.127	-0.592	1.127	-0.592	1.127
-1.463	1.026	-0.965	1.026	-0.965	1.026	-1.463	1.126	-0.965	1.126	-2.085	1.126	-1.09	1.126	-0.592	1.126	-0.592	1.126
-1.463	1.025	-0.965	1.025	-0.965	1.025	-1.463	1.125	-0.965	1.125	-2.085	1.125	-1.214	1.125	-0.716	1.125	-0.592	1.125
-1.463	1.024	-0.965	1.024	-0.965	1.024	-1.463	1.124	-0.965	1.124	-2.085	1.124	-1.214	1.124	-0.592	1.124	-0.716	1.124
-1.463	1.023	-0.965	1.023	-0.965	1.023	-1.463	1.123	-0.965	1.123	-2.085	1.123	-1.214	1.123	-0.716	1.123	-0.716	1.123
-1.463	1.022	-0.965	1.022	-0.965	1.022	-1.463	1.122	-0.965	1.122	-2.085	1.122	-1.214	1.122	-0.716	1.122	-0.716	1.122
-1.463	1.021	-0.965	1.021	-0.965	1.021	-1.463	1.121	-0.965	1.121	-2.085	1.121	-1.214	1.121	-0.716	1.121	-0.716	1.121
-1.463	1.02	-0.965	1.02	-0.965	1.02	-1.463	1.12	-0.965	1.12	-2.085	1.12	-1.214	1.12	-0.716	1.12	-0.716	1.12
-1.463	1.019	-1.09	1.019	-0.965	1.019	-1.587	1.119	-0.965	1.119	-2.085	1.119	-1.214	1.119	-0.716	1.119	-0.716	1.119
-1.463	1.018	-0.965	1.018	-0.965	1.018	-1.463	1.118	-0.965	1.118	-2.085	1.118	-1.214	1.118	-0.716	1.118	-0.716	1.118
-1.463	1.017	-0.965	1.017	-0.965	1.017	-1.587	1.117	-0.965	1.117	-2.085	1.117	-1.214	1.117	-0.716	1.117	-0.716	1.117
-1.463	1.016	-0.965	1.016	-0.965	1.016	-1.587	1.116	-0.965	1.116	-2.085	1.116	-1.214	1.116	-0.716	1.116	-0.716	1.116
-1.463	1.015	-1.09	1.015	-0.965	1.015	-1.587	1.115	-0.965	1.115	-2.085	1.115	-1.214	1.115	-0.716	1.115	-0.716	1.115
-1.463	1.014	-0.965	1.014	-0.965	1.014	-1.587	1.114	-0.965	1.114	-2.085	1.114	-1.214	1.114	-0.716	1.114	-0.716	1.114
-1.463	1.013	-1.09	1.013	-0.965	1.013	-1.587	1.113	-0.965	1.113	-2.085	1.113	-1.214	1.113	-0.716	1.113	-0.716	1.113
-1.463	1.012	-1.09	1.012	-0.965	1.012	-1.587	1.112	-0.965	1.112	-2.085	1.112	-1.214	1.112	-0.716	1.112	-0.716	1.112
-1.463	1.011	-1.09	1.011	-0.965	1.011	-1.587	1.111	-0.965	1.111	-2.085	1.111	-1.214	1.111	-0.841	1.111	-0.716	1.111
-1.463	1.01	-0.965	1.01	-0.965	1.01	-1.587	1.11	-0.965	1.11	-2.085	1.11	-1.214	1.11	-0.841	1.11	-0.716	1.11
-1.463	1.009	-1.09	1.009	-0.965	1.009	-1.587	1.109	-1.09	1.109	-2.085	1.109	-1.338	1.109	-0.716	1.109	-0.716	1.109
-1.463	1.008	-1.09	1.008	-0.965	1.008	-1.587	1.108	-1.09	1.108	-2.085	1.108	-1.338	1.108	-0.841	1.108	-0.716	1.108
-1.463	1.007	-1.09	1.007	-0.965	1.007	-1.587	1.107	-1.09	1.107	-2.085	1.107	-1.338	1.107	-0.841	1.107	-0.716	1.107
-1.463	1.006	-1.09	1.006	-0.965	1.006	-1.587	1.106	-1.09	1.106	-2.085	1.106	-1.338	1.106	-0.841	1.106	-0.716	1.106
-1.463	1.005	-1.09	1.005	-0.965	1.005	-1.587	1.105	-1.09	1.105	-2.085	1.105	-1.338	1.105	-0.841	1.105	-0.716	1.105
-1.463	1.004	-1.09	1.004	-0.965	1.004	-1.587	1.104	-1.09	1.104	-2.085	1.104	-1.338	1.104	-0.841	1.104	-0.716	1.104
-1.463	1.003	-1.09	1.003	-0.965	1.003	-1.587	1.103	-1.09	1.103	-2.085	1.103	-1.338	1.103	-0.841	1.103	-0.716	1.103
-1.463	1.002	-1.09	1.002	-0.965	1.002	-1.587	1.102	-1.09	1.102	-2.085	1.102	-1.338	1.102	-0.841	1.102	-0.716	1.102
-1.463	1.001	-1.09	1.001	-0.965	1.001	-1.587	1.101	-1.09	1.101	-2.085	1.101	-1.338	1.101	-0.841	1.101	-0.716	1.101
--	--	--	--	--	--	-1.587	1.1	-1.09	1.1	-2.085	1.1	-1.338	1.1	-0.841	1.1	-0.841	1.1
--	--	--	--	--	--	-1.587	1.099	-1.09	1.099	-2.085	1.099	-1.338	1.099	-0.841	1.099	-0.716	1.099
--	--	--	--	--	--	-1.587	1.098	-1.09	1.098	-2.085	1.098	-1.338	1.098	-0.841	1.098	-0.716	1.098
--	--	--	--	--	--	-1.587	1.097	-1.09	1.097	-2.085	1.097	-1.338	1.097	-0.841	1.097	-0.716	1.097
--	--	--	--	--	--	-1.587	1.096	-1.09	1.096	-2.085	1.096	-1.338	1.096	-0.841	1.096	-0.841	1.096
--	--	--	--	--	--	-1.587	1.095	-1.09	1.095	-2.085	1.095	-1.338	1.095	-0.965	1.095	-0.841	1.095
--	--	--	--	--	--	-1.587	1.094	-1.09	1.094	-2.085	1.094	-1.338	1.094	-0.965	1.094	-0.841	1.094
--	--	--	--	--	--	-1.587	1.093	-1.09	1.093	-2.085	1.093	-1.338	1.093	-0.965	1.093	-0.841	1.093
--	--	--	--	--	--	-1.587	1.092	-1.09	1.092	-2.085	1.092	-1.338	1.092	-0.965	1.092	-0.841	1.092
--	--	--	--	--	--	-1.587	1.091	-1.09	1.091	-2.085	1.091	-1.338	1.091	-0.965	1.091	-0.841	1.091
--	--	--	--	--	--	-1.587	1.09	-1.09	1.09	-2.085	1.09	-1.338	1.09	-0.965	1.09	-0.841	1.09
--	--	--	--	--	--	-1.587	1.089	-1.214	1.089	-2.085	1.089	-1.338	1.089	-0.965	1.089	-0.841	1.089
--	--	--	--	--	--	-1.587	1.088	-1.214	1.088	-2.085	1.088	-1.463	1.088	-0.965	1.088	-0.841	1.088
--	--	--	--	--	--	-1.712	1.087	-1.214	1.087	-2.085	1.087	-1.338	1.087	-0.965	1.087	-0.841	1.087
--	--	--	--	--	--	-1.587	1.086	-1.214	1.086	-2.085	1.086	-1.463	1.086	-0.965	1.086	-0.841	1.086
--	--	--	--	--	--	-1.712	1.085	-1.214	1.085	-2.085	1.085	-1.463	1.085	-0.965	1.085	-0.841	1.085
--	--	--	--	--	--	-1.712	1.084	-1.214	1.084	-2.085	1.084	-1.463	1.084	-0.965	1.084	-0.841	1.084
--	--	--	--	--	--	-1.712	1.083	-1.214	1.083	-2.085	1.083	-1.463	1.083	-0.965	1.083	-0.841	1.083
						-1.712	1.082	-1.214	1.082	-2.085	1.082	-1.463	1.082	-0.965	1.082	-0.841	1.082
						-1.712	1.081	-1.214	1.081	-2.085	1.081	-1.463	1.081	-0.965	1.081	-0.841	1.081
						-1.712	1.08	-1.214	1.08	-2.085	1.08	-1.463	1.08	-0.965	1.08	-0.841	1.08
						-1.712	1.079	-1.214	1.079	-2.085	1.079	-1.463	1.079	-1.09	1.079	-0.841	1.079
						-1.712	1.078	-1.214	1.078	-2.085	1.078	-1.463	1.078	-0.965	1.078	-0.841	1.078
						-1.712	1.077	-1.214	1.077	-2.085	1.077	-1.463	1.077	-1.09	1.077	-0.841	1.077
						-1.712	1.076	-1.214	1.076	-2.085	1.076	-1.463	1.076	-1.09	1.076	-0.841	1.076
						-1.712	1.075	-1.214	1.075	-2.085	1.075	-1.463	1.075	-1.09	1.075	-0.841	1.075
						-1.712	1.074	-1.214	1.074	-2.085	1.074	-1.463	1.074	-1.09	1.074	-0.841	1.074
						-1.712	1.073	-1.214	1.073	-2.085	1.073	-1.463	1.073	-1.09	1.073	-0.841	1.073
						-1.712	1.072	-1.214	1.072	-2.085	1.072	-1.463	1.072	-1.09	1.072	-0.841	1.072
						-1.712	1.071	-1.214	1.071	-2.085	1.071	-1.463	1.071	-1.09	1.071	-0.841	1.071
						-1.712	1.07	-1.214	1.07	-2.085	1.07	-1.463	1.07	-1.09	1.07	-0.841	1.07
						-1.712	1.069	-1.214	1.069	-2.085	1.069	-1.463	1.069	-1.09	1.069	-0.841	1.069
						-1.712	1.068	-1.214	1.068	-2.085	1.068	-1.463	1.068	-1.09	1.068	-0.841	1.068
						-1.712	1.067	-1.214	1.067	-2.085	1.067	-1.463	1.067	-1.09	1.067	-0.841	1.067
						-1.712	1.066	-1.338	1.066	-2.085	1.066	-1.463	1.066	-1.09	1.066	-0.841	1.066
						-1.712	1.065	-1.338	1.065	-2.21	1.065	-1.463	1.065	-1.09	1.065	-0.841	1.065
						-1.712	1.064	-1.338	1.064	-2.085	1.064	-1.463	1.064	-1.09	1.064	-0.841	1.064
						-1.712	1.063	-1.338	1.063	-2.085	1.063	-1.463	1.063	-1.09	1.063	-0.841	1.063
						-1.712	1.062	-1.338	1.062	-2.085	1.062	-1.463	1.062	-1.214	1.062	-0.841	1.062
						-1.712	1.061	-1.338	1.061	-2.085	1.061	-1.463	1.061	-1.214	1.061	-0.841	1.061
						-1.712	1.06	-1.338	1.06	-2.085	1.06	-1.463	1.06	-1.214	1.06	-0.841	1.06
						-1.712	1.059	-1.338	1.059	-2.085	1.059	-1.463	1.059	-1.214	1.059	-0.841	1.059
						-1.712	1.058	-1.338	1.058	-2.085	1.058	-1.463	1.058	-1.214	1.058	-0.841	1.058
						-1.712	1.057	-1.338	1.057	-2.085	1.057	-1.463	1.057	-1.214	1.057	-0.841	1.057
						-1.712	1.056	-1.338	1.056	-2.085	1.056	-1.463	1.056	-1.214	1.056	-0.841	1.056
						-1.712	1.055	-1.338	1.055	-2.085	1.055	-1.587	1.055	-1.214	1.055	-0.965	1.055
						-1.712	1.054	-1.338	1.054	-2.085	1.054	-1.463	1.054	-1.214	1.054	-0.841	1.054
						-1.712	1.053	-1.338	1.053	-2.085	1.053	-1.587	1.053	-1.214	1.053	-0.841	1.053
						-1.712	1.052	-1.338	1.052	-2.085	1.052	-1.587	1.052	-1.214	1.052	-0.965	1.052
						-1.712	1.051	-1.338	1.051	-2.085	1.051	-1.587	1.051	-1.214	1.051	-0.965	1.051
						-1.712	1.05	-1.338	1.05	-2.085	1.05	-1.587	1.05	-1.214	1.05	-0.965	1.05
						-1.712	1.049	-1.338	1.049	-2.085	1.049	-1.587	1.049	-1.214	1.049	-0.965	1.049
						-1.712	1.048	-1.338	1.048	-2.085	1.048	-1.587	1.048	-1.338	1.048	-0.965	1.048
						-1.712	1.047	-1.338	1.047	-2.085	1.047	-1.587	1.047	-1.338	1.047	-0.965	1.047
						-1.712	1.046	-1.338	1.046	-2.085	1.046	-1.587	1.046	-1.338	1.046	-0.965	1.046
						-1.712	1.045	-1.338	1.045	-2.085	1.045	-1.587	1.045	-1.338	1.045	-0.965	1.045
						-1.712	1.044	-1.338	1.044	-2.085	1.044	-1.587	1.044	-1.338	1.044	-0.965	1.044
						-1.712	1.043	-1.338	1.043	-2.085	1.043	-1.587	1.043	-1.338	1.043	-0.965	1.043
						-1.712	1.042	-1.338	1.042	-2.085	1.042	-1.587	1.042	-1.338	1.042	-0.965	1.042
						-1.712	1.041	-1.338	1.041	-2.21	1.041	-1.587	1.041	-1.338	1.041	-0.965	1.041
						-1.712	1.04	-1.338	1.04	-2.085	1.04	-1.587	1.04	-1.338	1.04	-0.965	1.04
						-1.712	1.039	-1.463	1.039	-2.085	1.039	-1.587	1.039	-1.338	1.039	-0.841	1.039
						-1.712	1.038	-1.463	1.038	-2.085	1.038	-1.587	1.038	-1.338	1.038	-0.965	1.038
						-1.712	1.037	-1.463	1.037	-2.085	1.037	-1.587	1.037	-1.338	1.037	-0.965	1.037
						-1.712	1.036	-1.463	1.036	-2.085	1.036	-1.587	1.036	-1.338	1.036	-0.965	1.036
						-1.712	1.035	-1.463	1.035	-2.085	1.035	-1.587	1.035	-1.338	1.035	-0.965	1.035
						-1.712	1.034	-1.463	1.034	-2.085	1.034	-1.587	1.034	-1.338	1.034	-0.965	1.034
						-1.712	1.033	-1.463	1.033	-2.085	1.033	-1.587	1.033	-1.338	1.033	-0.965	1.033
						-1.712	1.032	-1.463	1.032	-2.085	1.032	-1.587	1.032	-1.338	1.032	-0.965	1.032
						-1.712	1.031	-1.463	1.031	-2.085	1.031	-1.587	1.031	-1.463	1.031	-0.965	1.031
						-1.712	1.03	-1.463	1.03	-2.085	1.03	-1.587	1.03	-1.463	1.03	-0.965	1.03
						-1.712	1.029	-1.463	1.029	-2.085	1.029	-1.587	1.029	-1.463	1.029	-0.965	1.029
						-1.712	1.028	-1.463	1.028	-2.085	1.028	-1.587	1.028	-1.463	1.028	-0.965	1.028
						-1.712	1.027	-1.463	1.027	-2.085	1.027	-1.587	1.027	-1.463	1.027	-0.965	1.027
						-1.712	1.026	-1.463	1.026	-2.085	1.026	-1.587	1.026	-1.463	1.026	-0.965	1.026
						-1.712	1.025	-1.463	1.025	-2.085	1.025	-1.587	1.025	-1.463	1.025	-0.965	1.025
						-1.712	1.024	-1.463	1.024	-2.085	1.024	-1.587	1.024	-1.463	1.024	-0.965	1.024
						-1.712	1.023	-1.463	1.023	-2.085	1.023	-1.587	1.023	-1.463	1.023	-0.965	1.023
						-1.712	1.022	-1.463	1.022	-2.085	1.022	-1.587	1.022	-1.463	1.022	-0.965	1.022
						-1.712	1.021	-1.463	1.021	-2.085	1.021	-1.587	1.021	-1.463	1.021	-0.965	1.021
						-1.712	1.02	-1.463	1.02	-2.085	1.02	-1.587	1.02	-1.463	1.02	-0.965	1.02
						-1.712	1.019	-1.463	1.019	-2.085	1.019	-1.587	1.019	-1.463	1.019	-0.965	1.019
						-1.712	1.018	-1.463	1.018	-2.085	1.018	-1.587	1.018	-1.463	1.018	-0.965	1.018
						-1.712	1.017	-1.463	1.017	-2.085	1.017	-1.587	1.017	-1.463	1.017	-0.965	1.017
						-1.712	1.016	-1.463	1.016	-2.085	1.016	-1.587	1.016	-1.587	1.016	-0.965	1.016
						-1.712	1.015	-1.463	1.015	-2.085	1.015	-1.587	1.015	-1.587	1.015	-0.965	1.015
						-1.712	1.014	-1.463	1.014	-2.085	1.014	-1.587	1.014	-1.587	1.014	-0.965	1.014
						-1.712	1.013	-1.463	1.013	-2.085	1.013	-1.587	1.013	-1.587	1.013	-0.965	1.013
						-1.712	1.012	-1.463	1.012	-2.085	1.012	-1.587	1.012	-1.587	1.012	-0.965	1.012
						-1.712	1.011	-1.463	1.011	-2.085	1.011	-1.587	1.011	-1.587	1.011	-0.965	1.011
						-1.712	1.01	-1.587	1.01	-2.085	1.01	-1.587	1.01	-1.587	1.01	-0.965	1.01
						-1.712	1.009	-1.587	1.009	-2.085	1.009	-1.587	1.009	-1.587	1.009	-0.965	1.009
						-1.712	1.008	-1.587	1.008	-2.085	1.008	-1.587	1.008	-1.587	1.008	-0.965	1.008
						-1.712	1.007	-1.587	1.007	-2.085	1.007	-1.587	1.007	-1.587	1.007	-0.965	1.007
						-1.712	1.006	-1.587	1.006	-2.085	1.006	-1.587	1.006	-1.587	1.006	-0.965	1.006
						-1.712	1.005	-1.587	1.005	-2.21	1.005	-1.587	1.005	-1.587	1.005	-0.965	1.005
						-1.712	1.004	-1.587	1.004	-2.085	1.004	-1.587	1.004	-1.587	1.004	-0.965	1.004
						-1.712	1.003	-1.587	1.003	-2.085	1.003	-1.587	1.003	-1.587	1.003	-0.965	1.003
						-1.712	1.002	-1.587	1.002	-2.21	1.002	-1.587	1.002	-1.712	1.002	-0.965	1.002
						-1.712	1.001	-1.587	1.001	-2.21	1.001	-1.587	1.001	-1.712	1.001	-0.965	1.001
						--		--		--		--		--		--	--
						--		--		--		--		--		--
						--		--		--		--		--		--
						--		--		--		--		--		--
						--		--		--		--		--		--
						--		--		--		--		--		--
						--		--		--		--		--		--
						--		--		--		--		--		--
						--		--		--		--		--		--
						--		--		--		--		--		--
						--		--		--		--		--		--
						--		--		--		--		--		--
						--		--		--		--		--		--
						--		--		--		--		--		--
						--		--		--		--		--		--
						--		--		--		--		--		--
						--		--		--		--		--		--
						--		--		--		--		--		--
						--		--		--		--		--		--
						--		--		--		--		--		--
						--		--		--		--		--		--
						--		--		--		--		--		--
						--		--		--		--		--		--
						--		--		--		--		--		--
						--		--		--		--		--		--
						--		--		--		--		--		--
						--		--		--		--		--		--
						--		--		--		--		--		--
						--		--		--		--		--		--
						--		--		--		--		--		--
						--		--		--		--		--		--
						--		--		--		--		--		--
						--		--		--		--		--		--
						--		--		--		--		--		--
						--		--		--		--		--		--
						--		--		--		--		--		--
						--		--		--		--		--		--
						--		--		--		--		--		--
						--		--		--		--		--		--
						--		--		--		--		--		--
						--		--		--		--		--		--
						--		--		--		--		--		--
						--		--		--		--		--		--
						--		--		--		--		--		--
						--		--		--		--		--		--
						--		--		--		--		--		--
						--		--		--		--		--		--
						--		--		--		--		--		--
						--		--		--		--		--		--
						--		--		--		--		--		--
						--		--		--		--		--		--
						--		--		--		--		--		--
						--		--		--		--		--		--
						--		--		--		--		--		--
						--		--		--		--		--		--
						--		--		--		--		--		--
						--		--		--		--		--		--
						--		--		--		--		--		--
						--		--		--		--		--		--
						--		--		--		--		--		--
						--		--		--		--		--		--
						--		--		--		--		--		--
						--		--		--		--		--		--
						--		--		--		--		--		--
						--		--		--		--		--		--
						--		--		--		--		--		--
						--		--		--		--		--		--
						--		--		--		--		--		--
						--		--		--		--		--		--
						--		--		--		--		--		--
						--		--		--		--		--		--
						--		--		--		--		--		--
						--		--		--		--		--		--
						--		--		--		--		--		--
						--		--		--		--		--		--
						--		--		--		--		--		--
						--		--		--		--		--		--
						--		--		--		--		--		--
						--		--		--		--		--		--
						--		--		--		--		--		--
						--		--		--		--		--		--
						--		--		--		--		--		--
						--		--		--		--		--		--
						--		--		--		--		--		--
						--		--		--		--		--		--
						--		--		--		--		--		--
						--		--		--		--		--		--
						--		--		--		--		--		--
						--		--		--		--		--		--
						--		--		--		--		--		--
						--		--		--		--		--		--
						--		--		--		--		--		--
						--		--		--		--		--		--
						--		--		--		--		--		--
						--		--		--		--		--		--
						--		--		--		--		--		--
						--		--		--		--		--		--
						--		--		--		--		--		--
						--		--		--		--		--		--
						--		--		--		--		--		--
						--		--		--		--		--		--
						--		--		--		--		--		--
						--		--		--		--		--		--
						--		--		--		--		--		--
						--		--		--		--		--		--
						--		--		--		--		--		--
						--		--		--		--		--		--
						--		--		--		--		--		--
						--		--		--		--		--		--
						--		--		--		--		--		--
						--		--		--		--		--		--
						--		--		--		--		--		--
						--		--		--		--		--		--
						--		--		--		--		--		--
						--		--		--		--		--		--
						--		--		--		--		--		--
						--		--		--		--		--		--
						--		--		--		--		--		--
						--		--		--		--		--		--
						--		--		--		--		--		--
						--		--		--		--		--		--
						--		--		--		--		--		--
						--		--		--		--		--		--
						--		--		--		--		--		--
						--		--		--		--		--		--
						--		--		--		--		--		--
						--		--		--		--		--		--
						--		--		--		--		--		--
						--		--		--		--		--		--
						--		--		--		--		--		--
						--		--		--		--		--		--
						--		--		--		--		--		--
						--		--		--		--		--		--
						--		--		--		--		--		--
						--		--		--		--		--		--
						--		--		--		--		--		--
						--		--		--		--		--		--
						--		--		--		--		--		--
						--		--		--		--		--		--
						--		--		--		--		--		--
						--		--		--		--		--		--
						--		--		--		--		--		--
						--		--		--		--		--		--
						--		--		--		--		--		--
						--		--		--		--		--		--
						--		--		--		--		--		--
						--		--		--		--		--		--
						--		--		--		--		--		--
						--		--		--		--		--		--
						--		--		--		--		--		--
						--		--		--		--		--		--
						--		--		--		--		--		--
						--		--		--		--		--		--
						--		--		--		--		--		--
						--		--		--		--		--		--
						--		--		--		--		--		--
						--		--		--		--		--		--
						--		--		--		--		--		--
						--		--		--		--		--		--
						--		--		--		--		--		--
						--		--		--		--		--		--
						--		--		--		--		--		--
						--		--		--		--		--		--
						--		--		--		--		--		--
						--		--		--		--		--		--
						--		--		--		--		--		--
						--		--		--		--		--		--
						--		--		--		--		--		--
						--		--		--		--		--		--
						--		--		--		--		--		--
						--		--		--		--		--		--
						--		--		--		--		--		--
						--		--		--		--		--		--
						--		--		--		--		--		--
						--		--		--		--		--		--
						--		--		--		--		--		--
						--		--		--		--		--		--
						--		--		--		--		--		--
						--		--		--		--		--		--
						--		--		--		--		--		--
						--		--		--		--		--		--
						--		--		--		--		--		--
						--		--		--		--		--		--
						--		--		--		--		--		--
						--		--		--		--		--		--
						--		--		--		--		--		--
						--		--		--		--		--		--
						--		--		--		--		--		--
						--		--		--		--		--		--
						--		--		--		--		--		--
						--		--		--		--		--		--
						--		--		--		--		--		--
						--		--		--		--		--		--
						--		--		--		--		--		--
						--		--		--		--		--		--
						--		--		--		--		--		--
						--		--		--		--		--		--
						--		--		--		--		--		--
						--		--		--		--		--		--
						--		--		--		--		--		--
						--		--		--		--		--		--
						--		--		--		--		--		--
						--		--		--		--		--		--
						--		--		--		--		--		--
						--		--		--		--		--		--
						--		--		--		--		--		--
						--		--		--		--		--		--
						--		--		--		--		--		--
						--		--		--		--		--		--
						--		--		--		--		--		--
						--		--		--		--		--		--
						--		--		--		--		--		--
						--		--		--		--		--		--
						--		--		--		--		--		--
						--		--		--		--		--		--
						--		--		--		--		--		--
						--		--		--		--		--		--
						--		--		--		--		--		--
						--		--		--		--		--		--
						--		--		--		--		--		--
						--		--		--		--		--		--
						--		--		--		--		--		--
						--		--		--		--		--		--
						--		--		--		--		--		--
						--		--		--		--		--		--
						--		--		--		--		--		--
						--		--		--		--		--		--
						--		--		--		--		--		--
						--		--		--		--		--		--
						--		--		--		--		--		--
						--		--		--		--		--		--
						--		--		--		--		--		--
						--		--		--		--		--		--
						--		--		--		--		--		--
						--		--		--		--		--		--
						--		--		--		--		--		--
						--		--		--		--		--		--
						--		--		--		--		--		--
						--		--		--		--		--		--
						--		--		--		--		--		--
						--		--		--		--		--		--
						--		--		--		--		--		--
						--		--		--		--		--		--
						--		--		--		--		--		--
						--		--		--		--		--		--
						--		--		--		--		--		--
						--		--		--		--		--		--
						--		--		--		--		--		--
						--		--		--		--		--		--
						--		--		--		--		--		--
						--		--		--		--		--		--
						--		--		--		--		--		--
						--		--		--		--		--		--
						--		--		--		--		--		--
						--		--		--		--		--		--
						--		--		--		--		--		--
						--		--		--		--		--		--
						--		--		--		--		--		--
						--		--		--		--		--		--
						--		--		--		--		--		--
						--		--		--		--		--		--
						--		--		--		--		--		--
						--		--		--		--		--		--
						--		--		--		--		--		--
						--		--		--		--		--		--
						--		--		--		--		--		--
						--		--		--		--		--		--
						--		--		--		--		--		--
						--		--		--		--		--		--
						--		--		--		--		--		--
						--		--		--		--		--		--
						--		--		--		--		--		--
						--		--		--		--		--		--
						--		--		--		--		--		--
						--		--		--		--		--		--
						--		--		--		--		--		--
						--		--		--		--		--		--
						--		--		--		--		--		--
						--		--		--		--		--		--
						--		--		--		--		--		--
						--		--		--		--		--		--
						--		--		--		--		--		--
						--		--		--		--		--		--
						--		--		--		--		--		--
						--		--		--		--		--		--
						--		--		--		--		--		--
						--		--		--		--		--		--
						--		--		--		--		--		--
						--		--		--		--		--		--
						--		--		--		--		--		--
						--		--		--		--		--		--
						--		--		--		--		--		--
						--		--		--		--		--		--
						--		--		--		--		--		--
						--		--		--		--		--		--
						--		--		--		--		--		--
						--		--		--		--		--		--
						--		--		--		--		--		--
						--		--		--		--		--		--
						--		--		--		--		--		--
						--		--		--		--		--		--
						--		--		--		--		--		--
						--		--		--		--		--		--
						--		--		--		--		--		--
						--		--		--		--		--		--
						--		--		--		--		--		--
						--		--		--		--		--		--
						--		--		--		--		--		--
						--		--		--		--		--		--
						--		--		--		--		--		--
						--		--		--		--		--		--
						--		--		--		--		--		--
						--		--		--		--		--		--
						--		--		--		--		--		--
						--		--		--		--		--		--
						--		--		--		--		--		--
						--		--		--		--		--		--
						--		--		--		--		--		--
						--		--		--		--		--		--
						--		--		--		--		--		--
						--		--		--		--		--		--
						--		--		--		--		--		--
						--		--		--		--		--		--
						--		--		--		--		--		--
						--		--		--		--		--		--
						--		--		--		--		--		--
						--		--		--		--		--		--
						--		--		--		--		--		--
						--		--		--		--		--		--
						--		--		--		--		--		--
						--		--		--		--		--		--
						--		--		--		--		--		--
						--		--		--		--		--		--
						--		--		--		--		--		--
						--		--		--		--		--		--
						--		--		--		--		--		--
						--		--		--		--		--		--
						--		--		--		--		--		--
						--		--		--		--		--		--
						--		--		--		--		--		--
						--		--		--		--		--		--
						--		--		--		--		--		--
						--		--		--		--		--		--
						--		--		--		--		--		--
						--		--		--		--		--		--
						--		--		--		--		--		--
						--		--		--		--		--		--
						--		--		--		--		--		--
						--		--		--		--		--		--
						--		--		--		--		--		--
						--		--		--		--		--		--
						--		--		--		--		--		--
						--		--		--		--		--		--
						--		--		--		--		--		--
						--		--		--		--		--		--
						--		--		--		--		--		--
						--		--		--		--		--		--
						--		--		--		--		--		--
						--		--		--		--		--		--
						--		--		--		--		--		--
						--		--		--		--		--		--
						--		--		--		--		--		--
						--		--		--		--		--		--
						--		--		--		--		--		--
						--		--		--		--		--		--
						--		--		--		--		--		--
						--		--		--		--		--		--
						--		--		--		--		--		--
						--		--		--		--		--		--
						--		--		--		--		--		--
						--		--		--		--		--		--
						--		--		--		--		--		--
						--		--		--		--		--		--
						--		--		--		--		--		--
						--		--		--		--		--		--
						--		--		--		--		--		--
						--		--		--		--		--		--
						--		--		--		--		--		--
						--		--		--		--		--		--
						--		--		--		--		--		--
						--		--		--		--		--		--
						--		--		--		--		--		--
						--		--		--		--		--		--
						--		--		--		--		--		--
						--		--		--		--		--		--
						--		--		--		--		--		--
						--		--		--		--		--		--
						--		--		--		--		--		--
						--		--		--		--		--		--
						--		--		--		--		--		--
						--		--		--		--		--		--
						--		--		--		--		--		--
						--		--		--		--		--		--
						--		--		--		--		--		--
						--		--		--		--		--		--
						--		--		--		--		--		--
						--		--		--		--		--		--
						--		--		--		--		--		--
						--		--		--		--		--		--
						--		--		--		--		--		--
						--		--		--		--		--		--
						--		--		--		--		--		--
						--		--		--		--		--		--
						--		--		--		--		--		--
						--		--		--		--		--		--
						--		--		--		--		--		--
						--		--		--		--		--		--
						--		--		--		--		--		--
						--		--		--		--		--		--
						--		--		--		--		--		--
						--		--		--		--		--		--
						--		--		--		--		--		--
						--		--		--		--		--		--
						--		--		--		--		--		--
						--		--		--		--		--		--
						--		--		--		--		--		--
						--		--		--		--		--		--
						--		--		--		--		--		--
						--		--		--		--		--		--
						--		--		--		--		--		--
						--		--		--		--		--		--
						--		--		--		--		--		--
						--		--		--		--		--		--
						--		--		--		--		--		--
						--		--		--		--		--		--
						--		--		--		--		--		--
						--		--		--		--		--		--
						--		--		--		--		--		--
						--		--		--		--		--		--
						--		--		--		--		--		--
						--		--		--		--		--		--
						--		--		--		--		--		--
						--		--		--		--		--		--
						--		--		--		--		--		--
						--		--		--		--		--		--
						--		--		--		--		--		--
						--		--		--		--		--		--
						--		--		--		--		--		--
						--		--		--		--		--		--
						--		--		--		--		--		--
						--		--		--		--		--		--
						--		--		--		--		--		--
						--		--		--		--		--		--
						--		--		--		--		--		--
						--		--		--		--		--		--
						--		--		--		--		--		--
						--		--		--		--		--		--
						--		--		--		--		--		--
						--		--		--		--		--		--
						--		--		--		--		--		--
						--		--		--		--		--		--
						--		--		--		--		--		--
						--		--		--		--		--		--
						--		--		--		--		--		--
						--		--		--		--		--		--
						--		--		--		--		--		--
						--		--		--		--		--		--
						--		--		--		--		--		--
						--		--		--		--		--		--
						--		--		--		--		--		--
						--		--		--		--		--		--
						--		--		--		--		--		--
						--		--		--		--		--		--
						--		--		--		--		--		--
						--		--		--		--		--		--
						--		--		--		--		--		--
						--		--		--		--		--		--
						--		--		--		--		--		--
						--		--		--		--		--		--
						--		--		--		--		--		--
						--		--		--		--		--		--
						--		--		--		--		--		--
						--		--		--		--		--		--
						--		--		--		--		--		--
						--		--		--		--		--		--
						--		--		--		--		--		--
						--		--		--		--		--		--
						--		--		--		--		--		--
						--		--		--		--		--		--
						--		--		--		--		--		--
						--		--		--		--		--		--
						--		--		--		--		--		--
						--		--		--		--		--		--
						--		--		--		--		--		--
						--		--		--		--		--		--
						--		--		--		--		--		--
						--		--		--		--		--		--
						--		--		--		--		--		--
						--		--		--		--		--		--
						--		--		--		--		--		--
						--		--		--		--		--		--
						--		--		--		--		--		--
						--		--		--		--		--		--
						--		--		--		--		--		--
						--		--		--		--		--		--
						--		--		--		--		--		--
						--		--		--		--		--		--
						--		--		--		--		--		--
						--		--		--		--		--		--
						--		--		--		--		--		--
						--		--		--		--		--		--
						--		--		--		--		--		--
						--		--		--		--		--		--
						--		--		--		--		--		--
						--		--		--		--		--		--
						--		--		--		--		--		--
						--		--		--		--		--		--
						--		--		--		--		--		--
						--		--		--		--		--		--
						--		--		--		--		--		--
						--		--		--		--		--		--
						--		--		--		--		--		--
						--		--		--		--		--		--
						--		--		--		--		--		--
						--		--		--		--		--		--
						--		--		--		--		--		--
						--		--		--		--		--		--
						--		--		--		--		--		--
						--		--		--		--		--		--
						--		--		--		--		--		--
						--		--		--		--		--		--
						--		--		--		--		--		--
						--		--		--		--		--		--
						--		--		--		--		--		--
						--		--		--		--		--		--
						--		--		--		--		--		--
						--		--		--		--		--		--
						--		--		--		--		--		--
						--		--		--		--		--		--
						--		--		--		--		--		--
						--		--		--		--		--		--
						--		--		--		--		--		--
						--		--		--		--		--		--
						--		--		--		--		--		--
						--		--		--		--		--		--
						--		--		--		--		--		--
						--		--		--		--		--		--
						--		--		--		--		--		--
						--		--		--		--		--		--
						--		--		--		--		--		--
						--		--		--		--		--		--
						--		--		--		--		--		--
						--		--		--		--		--		--
						--		--		--		--		--		--
						--		--		--		--		--		--
						--		--		--		--		--		--
						--		--		--		--		--		--
						--		--		--		--		--		--
						--		--		--		--		--		--
						--		--		--		--		--		--
						--		--		--		--		--		--
						--		--		--		--		--		--
						--		--		--		--		--		--
						--		--		--		--		--		--
						--		--		--		--		--		--
						--		--		--		--		--		--
						--		--		--		--		--		--
						--		--		--		--		--		--
						--		--		--		--		--		--
						--		--		--		--		--		--
						--		--		--		--		--		--
						--		--		--		--		--		--
						--		--		--		--		--		--
						--		--		--		--		--		--
						--		--		--		--		--		--
						--		--		--		--		--		--
						--		--		--		--		--		--
						--		--		--		--		--		--
						--		--		--		--		--		--
						--		--		--		--		--		--
						--		--		--		--		--		--
						--		--		--		--		--		--
						--		--		--		--		--		--
						--		--		--		--		--		--
						--		--		--		--		--		--
						--		--		--		--		--		--
						--		--		--		--		--		--
						--		--		--		--		--		--
						--		--		--		--		--		--
						--		--		--		--		--		--
						--		--		--		--		--		--
						--		--		--		--		--		--
						--		--		--		--		--		--
						--		--		--		--		--		--
						--		--		--		--		--		--
						--		--		--		--		--		--
						--		--		--		--		--		--
						--		--		--		--		--		--
						--		--		--		--		--		--
						--		--		--		--		--		--
						--		--		--		--		--		--
						--		--		--		--		--		--
						--		--		--		--		--		--
						--		--		--		--		--		--
						--		--		--		--		--		--
						--		--		--		--		--		--
						--		--		--		--		--		--
						--		--		--		--		--		--
						--		--		--		--		--		--
						--		--		--		--		--		--
						--		--		--		--		--		--
						--		--		--		--		--		--
						--		--		--		--		--		--
						--		--		--		--		--		--
						--		--		--		--		--		--
						--		--		--		--		--		--
						--		--		--		--		--		--
						--		--		--		--		--		--
						--		--		--		--		--		--
						--		--		--		--		--		--
						--		--		--		--		--		--
						--		--		--		--		--		--
						--		--		--		--		--		--
						--		--		--		--		--		--
						--		--		--		--		--		--
						--		--		--		--		--		--
						--		--		--		--		--		--
						--		--		--		--		--		--
						--		--		--		--		--		--
						--		--		--		--		--		--
						--		--		--		--		--		--
						--		--		--		--		--		--
						--		--		--		--		--		--
						--		--		--		--		--		--
						--		--		--		--		--		--
						--		--		--		--		--		--
						--		--		--		--		--		--
						--		--		--		--		--		--
						--		--		--		--		--		--
						--		--		--		--		--		--
						--		--		--		--		--		--
						--		--		--		--		--		--
						--		--		--		--		--		--
						--		--		--		--		--		--
						--		--		--		--		--		--
						--		--		--		--		--		--
						--		--		--		--		--		--
						--		--		--		--		--		--
						--		--		--		--		--		--
						--		--		--		--		--		--
						--		--		--		--		--		--
						--		--		--		--		--		--
						--		--		--		--		--		--
						--		--		--		--		--		--
						--		--		--		--		--		--
						--		--		--		--		--		--
						--		--		--		--		--		--
						--		--		--		--		--		--
						--		--		--		--		--		--
						--		--		--		--		--		--
						--		--		--		--		--		--
						--		--		--		--		--		--
						--		--		--		--		--		--
						--		--		--		--		--		--
						--		--		--		--		--		--
						--		--		--		--		--		--
						--		--		--		--		--		--
						--		--		--		--		--		--
						--		--		--		--		--		--
						--		--		--		--		--		--
						--		--		--		--		--		--
						--		--		--		--		--		--
						--		--		--		--		--		--
						--		--		--		--		--		--
						--		--		--		--		--		--
						--		--		--		--		--		--
						--		--		--		--		--		--
						--		--		--		--		--		--
						--		--		--		--		--		--
						--		--		--		--		--		--
						--		--		--		--		--		--
						--		--		--		--		--		--
						--		--		--		--		--		--
						--		--		--		--		--		--
						--		--		--		--		--		--
						--		--		--		--		--		--
						--		--		--		--		--		--
						--		--		--		--		--		--
						--		--		--		--		--		--
						--		--		--		--		--		--
						--		--		--		--		--		--
						--		--		--		--		--		--
						--		--		--		--		--		--
						--		--		--		--		--		--
						--		--		--		--		--		--
						--		--		--		--		--		--
						--		--		--		--		--		--
						--		--		--		--		--		--
						--		--		--		--		--		--
						--		--		--		--		--		--
						--		--		--		--		--		--
						--		--		--		--		--		--
						--		--		--		--		--		--
						--		--		--		--		--		--
						--		--		--		--		--		--
						--		--		--		--		--		--
						--		--		--		--		--		--
						--		--		--		--		--		--
						--		--		--		--		--		--
						--		--		--		--		--		--
						--		--		--		--		--		--
						--		--		--		--		--		--
						--		--		--		--		--		--
						--		--		--		--		--		--
						--		--		--		--		--		--
						--		--		--		--		--		--
						--		--		--		--		--		--
						--		--		--		--		--		--
						--		--		--		--		--		--
						--		--		--		--		--		--
						--		--		--		--		--		--
						--		--		--		--		--		--
						--		--		--		--		--		--
						--		--		--		--		--		--
						--		--		--		--		--		--
						--		--		--		--		--		--
						--		--		--		--		--		--
						--		--		--		--		--		--
						--		--		--		--		--		--
						--		--		--		--		--		--
						--		--		--		--		--		--
						--		--		--		--		--		--
						--		--		--		--		--		--
						--		--		--		--		--		--
						--		--		--		--		--		--
						--		--		--		--		--		--
						--		--		--		--		--		--
						--		--		--		--		--		--
						--		--		--		--		--		--
						--		--		--		--		--		--
						--		--		--		--		--		--
						--		--		--		--		--		--
						--		--		--		--		--		--
						--		--		--		--		--		--
						--		--		--		--		--		--
						--		--		--		--		--		--
						--		--		--		--		--		--
						--		--		--		--		--		--
						--		--		--		--		--		--
						--		--		--		--		--		--
						--		--		--		--		--		--
						--		--		--		--		--		--
						--		--		--		--		--		--
						--		--		--		--		--		--
						--		--		--		--		--		--
						--		--		--		--		--		--
						--		--		--		--		--		--
						--		--		--		--		--		--
						--		--		--		--		--		--
						--		--		--		--		--		--
						--		--		--		--		--		--
						--		--		--		--		--		--
						--		--		--		--		--		--
						--		--		--		--		--		--
						--		--		--		--		--		--
						--		--		--		--		--		--
						--		--		--		--		--		--
						--		--		--		--		--		--
						--		--		--		--		--		--
						--		--		--		--		--		--
						--		--		--		--		--		--
						--		--		--		--		--		--
						--		--		--		--		--		--
						--		--		--		--		--		--
						--		--		--		--		--		--
						--		--		--		--		--		--
						--		--		--		--		--		--
						--		--		--		--		--		--
						--		--		--		--		--		--
						--		--		--		--		--		--
						--		--		--		--		--		--
						--		--		--		--		--		--
						--		--		--		--		--		--
						--		--		--		--		--		--
						--		--		--		--		--		--
						--		--		--		--		--		--
						--		--		--		--		--		--
						--		--		--		--		--		--
						--		--		--		--		--		--
						--		--		--		--		--		--
						--		--		--		--		--		--
						--		--		--		--		--		--
						--		--		--		--		--		--
						--		--		--		--		--		--
						--		--		--		--		--		--
						--		--		--		--		--		--
						--		--		--		--		--		--
						--		--		--		--		--		--
						--		--		--		--		--		--
						--		--		--		--		--		--
						--		--		--		--		--		--
						--		--		--		--		--		--
						--		--		--		--		--		--
						--		--		--		--		--		--
						--		--		--		--		--		--
						--		--		--		--		--		--
						--		--		--		--		--		--
						--		--		--		--		--		--
						--		--		--		--		--		--
						--		--		--		--		--		--
						--		--		--		--		--		--
						--		--		--		--		--		--
						--		--		--		--		--		--
						--		--		--		--		--		--
						--		--		--		--		--		--
						--		--		--		--		--		--
						--		--		--		--		--		--
						--		--		--		--		--		--
						--		--		--		--		--		--
						--		--		--		--		--		--
						--		--		--		--		--		--
						--		--		--		--		--		--
						--		--		--		--		--		--
						--		--		--		--		--		--
						--		--		--		--		--		--
						--		--		--		--		--		--
						--		--		--		--		--		--
						--		--		--		--		--		--
						--		--		--		--		--		--
						--		--		--		--		--		--
						--		--		--		--		--		--
						--		--		--		--		--		--
						--		--		--		--		--		--
						--		--		--		--		--		--
						--		--		--		--		--		--
						--		--		--		--		--		--
						--		--		--		--		--		--
						--		--		--		--		--		--
						--		--		--		--		--		--
						--		--		--		--		--		--
						--		--		--		--		--		--
						--		--		--		--		--		--
						--		--		--		--		--		--
						--		--		--		--		--		--
						--		--		--		--		--		--
						--		--		--		--		--		--
						--		--		--		--		--		--
						--		--		--		--		--		--
						--		--		--		--		--		--
						--		--		--		--		--		--
						--		--		--		--		--		--
						--		--		--		--		--		--
						--		--		--		--		--		--
						--		--		--		--		--		--
						--		--		--		--		--		--
						--		--		--		--		--		--
						--		--		--		--		--		--
						--		--		--		--		--		--
						--		--		--		--		--		--
						--		--		--		--		--		--
						--		--		--		--		--		--
						--		--		--		--		--		--
						--		--		--		--		--		--
						--		--		--		--		--		--
						--		--		--		--		--		--
						--		--		--		--		--		--
						--		--		--		--		--		--
						--		--		--		--		--		--
						--		--		--		--		--		--
						--		--		--		--		--		--
						--		--		--		--		--		--
						--		--		--		--		--		--
						--		--		--		--		--		--
						--		--		--		--		--		--
						--		--		--		--		--		--
						--		--		--		--		--		--
						--		--		--		--		--		--
						--		--		--		--		--		--
						--		--		--		--		--		--
						--		--		--		--		--		--
						--		--		--		--		--		--
						--		--		--		--		--		--
						--		--		--		--		--		--
						--		--		--		--		--		--
						--		--		--		--		--		--
						--		--		--		--		--		--
						--		--		--		--		--		--
						--		--		--		--		--		--
						--		--		--		--		--		--
						--		--		--		--		--		--
						--		--		--		--		--		--
						--		--		--		--		--		--
						--		--		--		--		--		--
						--		--		--		--		--		--
						--		--		--		--		--		--
						--		--		--		--		--		--
						--		--		--		--		--		--
						--		--		--		--		--		--
						--		--		--		--		--		--
						--		--		--		--		--		--
						--		--		--		--		--		--
						--		--		--		--		--		--
						--		--		--		--		--		--
						--		--		--		--		--		--
						--		--		--		--		--		--
						--		--		--		--		--		--
						--		--		--		--		--		--
						--		--		--		--		--		--
						--		--		--		--		--		--
						--		--		--		--		--		--
						--		--		--		--		--		--
						--		--		--		--		--		--
						--		--		--		--		--		--
						--		--		--		--		--		--
						--		--		--		--		--		--
						--		--		--		--		--		--
						--		--		--		--		--		--
						--		--		--		--		--		--
						--		--		--		--		--		--
						--		--		--		--		--		--
						--		--		--		--		--		--
						--		--		--		--		--		--
						--		--		--		--		--		--
						--		--		--		--		--		--
						--		--		--		--		--		--
						--		--		--		--		--		--
						--		--		--		--		--		--
						--		--		--		--		--		--
						--		--		--		--		--		--
						--		--		--		--		--		--
						--		--		--		--		--		--
						--		--		--		--		--		--
						--		--		--		--		--		--
						--		--		--		--		--		--
						--		--		--		--		--		--
						--		--		--		--		--		--
						--		--		--		--		--		--
						--		--		--		--		--		--
						--		--		--		--		--		--
						--		--		--		--		--		--
						--		--		--		--		--		--
						--		--		--		--		--		--
						--		--		--		--		--		--
						--		--		--		--		--		--
						--		--		--		--		--		--
						--		--		--		--		--		--
						--		--		--		--		--		--
						--		--		--		--		--		--
						--		--		--		--		--		--
						--		--		--		--		--		--
						--		--		--		--		--		--
						--		--		--		--		--		--
						--		--		--		--		--		--
						--		--		--		--		--		--
						--		--		--		--		--		--
						--		--		--		--		--		--
						--		--		--		--		--		--
						--		--		--		--		--		--
[truncated: 753 more rows]

## Sheet: Figure 2g
SI6C1 PEM stability test
0	1.808
10	1.808
10	1.808
20	1.808
20	1.808
30	1.808
30	1.808
40	1.808
40	1.808
50	1.808
50	1.808
60	1.808
60	1.808
70	1.808
70	1.808
80	1.808
80	1.808
90	1.808
90	1.808
100	1.808
100	1.808
110	1.808
110	1.808
120	1.808
120	1.808
130	1.807
130	1.807
140	1.808
140	1.807
150	1.807
150	1.807
160	1.807
160	1.808
170	1.807
170	1.807
180	1.807
180	1.807
190	1.807
190	1.807
200	1.807
200	1.807
210	1.807
210	1.807
220	1.807
220	1.807
230	1.807
230	1.807
240	1.807
240	1.807
250	1.807
250	1.807
260	1.807
260	1.807
270	1.807
270	1.807
280	1.807
280	1.807
290	1.807
290	1.807
300	1.807
300	1.807
310	1.806
310	1.806
320	1.806
320	1.806
330	1.806
330	1.806
340	1.806
340	1.806
350	1.806
350	1.806
360	1.806
360	1.806
370	1.806
370	1.806
380	1.806
380	1.806
390	1.806
390	1.806
400	1.806
400	1.806
410	1.806
410	1.806
420	1.806
420	1.806
430	1.806
430	1.806
440	1.806
440	1.806
450	1.806
450	1.806
460	1.806
460	1.806
470	1.806
470	1.806
480	1.806
480	1.806
490	1.806
490	1.806
500	1.806
500	1.806
510	1.806
510	1.806
520	1.806
520	1.806
530	1.806
530	1.806
540	1.806
540	1.806
550	1.806
550	1.806
560	1.806
560	1.806
570	1.806
570	1.806
580	1.806
580	1.806
590	1.805
590	1.805
600	1.805
600	1.805
610	1.805
610	1.805
620	1.805
620	1.805
630	1.805
630	1.805
640	1.805
640	1.805
650	1.805
650	1.805
660	1.805
660	1.805
670	1.805
670	1.805
680	1.805
680	1.805
690	1.805
690	1.805
700	1.805
700	1.805
710	1.805
710	1.805
720	1.805
720	1.805
730	1.805
730	1.805
740	1.805
740	1.805
750	1.805
750	1.805
760	1.805
760	1.805
770	1.805
770	1.805
780	1.805
780	1.805
790	1.805
790	1.805
800	1.804
800	1.804
810	1.804
810	1.804
820	1.804
820	1.804
830	1.804
830	1.804
840	1.804
840	1.804
850	1.804
850	1.804
860	1.804
860	1.804
870	1.804
870	1.804
880	1.804
880	1.804
890	1.804
890	1.804
900	1.804
900	1.804
910	1.804
910	1.804
920	1.804
920	1.804
930	1.804
930	1.804
940	1.804
940	1.804
950	1.804
950	1.804
960	1.804
960	1.804
970	1.804
970	1.803
980	1.803
980	1.803
990	1.803
990	1.803
1000	1.803
1000	1.803
1010	1.803
1010	1.803
1020	1.803
1020	1.803
1030	1.803
1030	1.803
1040	1.803
1040	1.803
1050	1.803
1050	1.803
1060	1.803
1060	1.803
1070	1.803
1070	1.803
1080	1.803
1080	1.803
1090	1.803
1090	1.803
1100	1.803
1100	1.803
1110	1.803
1110	1.803
1120	1.803
1120	1.803
1130	1.803
1130	1.803
1140	1.802
1140	1.802
1150	1.802
1150	1.802
1160	1.802
1160	1.802
1170	1.802
1170	1.802
1180	1.802
1180	1.802
1190	1.802
1190	1.802
1200	1.802
1200	1.802
1210	1.802
1210	1.802
1220	1.803
1220	1.802
1230	1.802
1230	1.803
1240	1.803
1240	1.803
1250	1.803
1250	1.803
1260	1.802
1260	1.803
1270	1.803
1270	1.803
1280	1.803
1280	1.803
1290	1.803
1290	1.802
1300	1.803
1300	1.802
1310	1.803
1310	1.802
1320	1.803
1320	1.802
1330	1.802
1330	1.803
1340	1.803
1340	1.803
1350	1.803
1350	1.802
1360	1.802
1360	1.802
1370	1.802
1370	1.802
1380	1.802
1380	1.802
1390	1.802
1390	1.802
1400	1.802
1400	1.802
1410	1.802
1410	1.802
1420	1.802
1420	1.802
1430	1.802
1430	1.802
1440	1.802
1440	1.802
1450	1.802
1450	1.802
1460	1.802
1460	1.802
1470	1.802
1470	1.802
1480	1.802
1480	1.802
1490	1.802
1490	1.802
1500	1.802
1500	1.802
1510	1.802
1510	1.802
1520	1.802
1520	1.802
1530	1.802
1530	1.802
1540	1.802
1540	1.802
1550	1.802
1550	1.802
1560	1.802
1560	1.802
1570	1.802
1570	1.802
1580	1.802
1580	1.802
1590	1.802
1590	1.802
1600	1.802
1600	1.802
1610	1.802
1610	1.802
1620	1.802
1620	1.802
1630	1.802
1630	1.802
1640	1.802
1640	1.802
1650	1.802
1650	1.802
1660	1.803
1660	1.802
1670	1.802
1670	1.803
1680	1.803
1680	1.803
1690	1.803
1690	1.803
1700	1.803
1700	1.803
1710	1.803
1710	1.803
1720	1.803
1720	1.803
1730	1.803
1730	1.803
1740	1.803
1740	1.803
1750	1.803
1750	1.803
1760	1.804
1760	1.804
1770	1.804
1770	1.804
1780	1.804
1780	1.804
1790	1.804
1790	1.804
1800	1.804
1800	1.804
1810	1.804
1810	1.804
1820	1.804
1820	1.804
1830	1.804
1830	1.804
1840	1.804
1840	1.803
1850	1.803
1850	1.803
1860	1.803
1860	1.804
1870	1.804
1870	1.804
1880	1.804
1880	1.804
1890	1.803
1890	1.803
1900	1.803
1900	1.803
1910	1.803
1910	1.803
1920	1.803
1920	1.803
1930	1.803
1930	1.803
1940	1.803
1940	1.803
1950	1.803
1950	1.803
1960	1.803
1960	1.803
1970	1.803
1970	1.803
1980	1.802
1980	1.803
1990	1.802
1990	1.802
2000	1.802
2000	1.802
2010	1.802
2010	1.802
2020	1.802
2020	1.802
2030	1.802
2030	1.802
2040	1.802
2040	1.802
2050	1.802
2050	1.802
2060	1.802
2060	1.802
2070	1.802
2070	1.802
2080	1.802
2080	1.802
2090	1.802
2090	1.802
2100	1.802
2100	1.802
2110	1.802
2110	1.802
2120	1.802
2120	1.802
2130	1.802
2130	1.802
2140	1.802
2140	1.802
2150	1.802
2150	1.802
2160	1.802
2160	1.802
2170	1.802
2170	1.802
2180	1.802
2180	1.802
2190	1.802
2190	1.802
2200	1.802
2200	1.802
2210	1.802
2210	1.802
2220	1.802
2220	1.802
2230	1.802
2230	1.802
2240	1.802
2240	1.802
2250	1.802
2250	1.802
2260	1.802
2260	1.802
2270	1.802
2270	1.802
2280	1.802
2280	1.802
2290	1.802
2290	1.802
2300	1.801
2300	1.801
2310	1.801
2310	1.801
2320	1.801
2320	1.801
2330	1.801
2330	1.801
2340	1.801
2340	1.801
2350	1.801
2350	1.801
2360	1.801
2360	1.801
2370	1.801
2370	1.801
2380	1.801
2380	1.801
2390	1.801
2390	1.801
2400	1.801
2400	1.801
2410	1.801
2410	1.801
2420	1.801
2420	1.801
2430	1.801
2430	1.801
2440	1.801
2440	1.801
2450	1.801
2450	1.801
2460	1.801
2460	1.801
2470	1.801
2470	1.801
2480	1.801
2480	1.801
2490	1.801
2490	1.801
2500	1.801
2500	1.801
2510	1.801
2510	1.801
2520	1.801
2520	1.801
2530	1.801
2530	1.801
2540	1.801
2540	1.801
2550	1.801
2550	1.801
2560	1.801
2560	1.801
2570	1.801
2570	1.801
2580	1.801
2580	1.801
2590	1.801
2590	1.801
2600	1.801
2600	1.801
2610	1.801
2610	1.801
2620	1.801
2620	1.801
2630	1.801
2630	1.801
2640	1.801
2640	1.801
2650	1.801
2650	1.801
2660	1.801
2660	1.801
2670	1.801
2670	1.801
2680	1.801
2680	1.801
2690	1.801
2690	1.801
2700	1.801
2700	1.801
2710	1.801
2710	1.801
2720	1.801
2720	1.801
2730	1.801
2730	1.801
2740	1.801
2740	1.801
2750	1.801
2750	1.801
2760	1.801
2760	1.801
2770	1.801
2770	1.801
2780	1.801
2780	1.801
2790	1.801
2790	1.801
2800	1.801
2800	1.801
2810	1.801
2810	1.801
2820	1.8
2820	1.801
2830	1.8
2830	1.8
2840	1.8
2840	1.8
2850	1.8
2850	1.8
2860	1.8
2860	1.8
2870	1.8
2870	1.8
2880	1.8
2880	1.8
2890	1.8
2890	1.8
2900	1.8
2900	1.8
2910	1.8
2910	1.8
2920	1.8
2920	1.8
2930	1.8
2930	1.8
2940	1.8
2940	1.8
2950	1.8
2950	1.8
2960	1.8
2960	1.8
2970	1.8
2970	1.8
2980	1.8
2980	1.8
2990	1.8
2990	1.8
3000	1.8
3000	1.8
3010	1.8
3010	1.8
3020	1.8
3020	1.8
3030	1.8
3030	1.8
3040	1.8
3040	1.8
3050	1.8
3050	1.8
3060	1.8
3060	1.8
3070	1.8
3070	1.8
3080	1.8
3080	1.8
3090	1.8
3090	1.8
3100	1.8
3100	1.8
3110	1.8
3110	1.8
3120	1.8
3120	1.8
3130	1.8
3130	1.8
3140	1.8
3140	1.8
3150	1.8
3150	1.8
3160	1.8
3160	1.8
3170	1.8
3170	1.8
3180	1.8
3180	1.8
3190	1.8
3190	1.8
3200	1.8
3200	1.8
3210	1.8
3210	1.8
3220	1.8
3220	1.8
3230	1.8
3230	1.8
3240	1.8
3240	1.8
3250	1.8
3250	1.8
3260	1.8
3260	1.8
3270	1.8
3270	1.8
3280	1.8
3280	1.8
3290	1.8
3290	1.8
3300	1.8
3300	1.8
3310	1.8
3310	1.8
3320	1.8
3320	1.8
3330	1.8
3330	1.8
3340	1.799
3340	1.8
3350	1.8
3350	1.8
3360	1.8
3360	1.799
3370	1.799
3370	1.799
3380	1.799
3380	1.799
3390	1.799
3390	1.799
3400	1.799
3400	1.799
3410	1.799
3410	1.799
3420	1.799
3420	1.799
3430	1.799
3430	1.799
3440	1.799
3440	1.799
3450	1.799
3450	1.799
3460	1.799
3460	1.799
3470	1.799
3470	1.799
3480	1.799
3480	1.799
3490	1.799
3490	1.799
3500	1.799
3500	1.799
3510	1.799
3510	1.799
3520	1.799
3520	1.799
3530	1.799
3530	1.799
3540	1.799
3540	1.799
3550	1.799
3550	1.799
3560	1.799
3560	1.799
3570	1.799
3570	1.799
3580	1.799
3580	1.799
3590	1.799
3590	1.799
3600	1.799
3600	1.799
3610	1.799
3610	1.799
3620	1.799
3620	1.799
3630	1.799
3630	1.799
3640	1.799
3640	1.799
3650	1.799
3650	1.799
3660	1.799
3660	1.799
3670	1.799
3670	1.799
3680	1.799
3680	1.799
3690	1.799
3690	1.799
3700	1.799
3700	1.799
3710	1.799
3710	1.799
3720	1.799
3720	1.799
3730	1.799
3730	1.799
3740	1.799
3740	1.799
3750	1.799
3750	1.799
3760	1.799
3760	1.799
3770	1.799
3770	1.799
3780	1.799
3780	1.799
3790	1.799
3790	1.799
3800	1.799
3800	1.799
3810	1.799
3810	1.799
3820	1.799
3820	1.799
3830	1.799
3830	1.799
3840	1.799
3840	1.799
3850	1.799
3850	1.799
3860	1.799
3860	1.799
3870	1.798
3870	1.798
3880	1.798
3880	1.798
3890	1.799
3890	1.798
3900	1.798
3900	1.798
3910	1.798
3910	1.798
3920	1.798
3920	1.798
3930	1.798
3930	1.798
3940	1.798
3940	1.798
3950	1.798
3950	1.798
3960	1.798
3960	1.798
3970	1.798
3970	1.798
3980	1.798
3980	1.798
3990	1.798
3990	1.798
4000	1.798
4000	1.798
4010	1.798
4010	1.798
4020	1.798
4020	1.798
4030	1.798
4030	1.798
4040	1.798
4040	1.798
4050	1.798
4050	1.798
4060	1.798
4060	1.798
4070	1.798
4070	1.798
4080	1.798
4080	1.798
4090	1.798
4090	1.798
4100	1.798
4100	1.798
4110	1.798
4110	1.798
4120	1.798
4120	1.798
4130	1.798
4130	1.798
4140	1.798
4140	1.798
4150	1.798
4150	1.798
4160	1.798
4160	1.798
4170	1.798
4170	1.798
4180	1.798
4180	1.798
4190	1.798
4190	1.798
4200	1.798
4200	1.798
4210	1.798
4210	1.798
4220	1.798
4220	1.798
4230	1.798
4230	1.798
4240	1.798
4240	1.798
4250	1.798
4250	1.798
4260	1.798
4260	1.798
4270	1.798
4270	1.798
4280	1.798
4280	1.798
4290	1.798
4290	1.798
4300	1.798
4300	1.798
4310	1.798
4310	1.798
4320	1.798
4320	1.798
4330	1.798
4330	1.798
4340	1.798
4340	1.798
4350	1.798
4350	1.798
4360	1.798
4360	1.798
4370	1.798
4370	1.798
4380	1.798
4380	1.798
4390	1.798
4390	1.798
4400	1.798
4400	1.798
4410	1.798
4410	1.798
4420	1.798
4420	1.798
4430	1.798
4430	1.798
4440	1.798
4440	1.798
4450	1.798
4450	1.798
4460	1.798
4460	1.798
4470	1.798
4470	1.798
4480	1.798
4480	1.798
4490	1.798
4490	1.798
4500	1.798
4500	1.798
4510	1.798
4510	1.798
4520	1.798
4520	1.798
4530	1.798
4530	1.798
4540	1.798
4540	1.798
4550	1.798
4550	1.798
4560	1.798
4560	1.798
4570	1.798
4570	1.798
4580	1.798
4580	1.798
4590	1.798
4590	1.798
4600	1.798
4600	1.798
4610	1.798
4610	1.798
4620	1.798
4620	1.798
4630	1.798
4630	1.798
4640	1.798
4640	1.798
4650	1.798
4650	1.798
4660	1.798
4660	1.798
4670	1.798
4670	1.798
4680	1.798
4680	1.798
4690	1.798
4690	1.798
4700	1.798
4700	1.798
4710	1.798
4710	1.798
4720	1.798
4720	1.798
4730	1.798
4730	1.798
4740	1.798
4740	1.798
4750	1.798
4750	1.798
4760	1.798
4760	1.798
4770	1.798
4770	1.798
4780	1.798
4780	1.798
4790	1.798
4790	1.798
4800	1.798
4800	1.798
4810	1.798
4810	1.798
4820	1.798
4820	1.798
4830	1.797
4830	1.798
4840	1.797
4840	1.798
4850	1.798
4850	1.798
4860	1.797
4860	1.798
4870	1.798
4870	1.797
4880	1.797
4880	1.798
4890	1.798
4890	1.798
4900	1.798
4900	1.797
4910	1.798
4910	1.797
4920	1.798
4920	1.797
4930	1.797
4930	1.797
4940	1.797
4940	1.797
4950	1.797
4950	1.797
4960	1.797
4960	1.798
4970	1.797
4970	1.798
4980	1.797
4980	1.797
4990	1.797
4990	1.797
5000	1.797
5000	1.797
5010	1.797
5010	1.797
5020	1.797
5020	1.797
5030	1.797
5030	1.797
5040	1.797
5040	1.797
5050	1.797
5050	1.797
5060	1.797
5060	1.797
5070	1.797
5070	1.797
5080	1.797
5080	1.797
5090	1.797
5090	1.797
5100	1.797
5100	1.797
5110	1.797
5110	1.797
5120	1.797
5120	1.797
5130	1.797
5130	1.797
5140	1.797
5140	1.797
5150	1.797
5150	1.797
5160	1.797
5160	1.797
5170	1.797
5170	1.797
5180	1.797
5180	1.797
5190	1.797
5190	1.797
5200	1.797
5200	1.797
5210	1.797
5210	1.797
5220	1.797
5220	1.797
5230	1.797
5230	1.797
5240	1.797
5240	1.797
5250	1.797
5250	1.797
5260	1.797
5260	1.797
5270	1.797
5270	1.797
5280	1.797
5280	1.796
5290	1.797
5290	1.796
5300	1.796
5300	1.796
5310	1.796
5310	1.796
5320	1.796
5320	1.796
5330	1.796
5330	1.796
5340	1.796
5340	1.796
5350	1.796
5350	1.796
5360	1.796
5360	1.796
5370	1.796
5370	1.796
5380	1.796
5380	1.796
5390	1.796
5390	1.796
5400	1.796
5400	1.796
5410	1.796
5410	1.796
5420	1.796
5420	1.796
5430	1.796
5430	1.796
5440	1.796
5440	1.796
5450	1.796
5450	1.796
5460	1.796
5460	1.796
5470	1.796
5470	1.796
5480	1.796
5480	1.796
5490	1.796
5490	1.796
5500	1.796
5500	1.796
5510	1.796
5510	1.796
5520	1.796
5520	1.796
5530	1.796
5530	1.796
5540	1.796
5540	1.796
5550	1.796
5550	1.796
5560	1.796
5560	1.796
5570	1.796
5570	1.796
5580	1.796
5580	1.796
5590	1.796
5590	1.796
5600	1.796
5600	1.796
5610	1.796
5610	1.796
5620	1.796
5620	1.796
5630	1.796
5630	1.796
5640	1.796
5640	1.796
5650	1.797
5650	1.796
5660	1.796
5660	1.796
5670	1.796
5670	1.796
5680	1.796
5680	1.796
5690	1.796
5690	1.796
5700	1.796
5700	1.797
5710	1.797
5710	1.796
5720	1.796
5720	1.796
5730	1.797
5730	1.796
5740	1.796
5740	1.796
5750	1.796
5750	1.796
5760	1.796
5760	1.796
5770	1.796
5770	1.796
5780	1.796
5780	1.796
5790	1.796
5790	1.796
5800	1.796
5800	1.796
5810	1.796
5810	1.796
5820	1.796
5820	1.796
5830	1.796
5830	1.796
5840	1.796
5840	1.796
5850	1.796
5850	1.796
5860	1.796
5860	1.796
5870	1.796
5870	1.796
5880	1.796
5880	1.796
5890	1.796
5890	1.796
5900	1.796
5900	1.796
5910	1.796
5910	1.796
5920	1.796
5920	1.796
5930	1.796
5930	1.796
5940	1.796
5940	1.796
5950	1.796
5950	1.796
5960	1.796
5960	1.796
5970	1.796
5970	1.796
5980	1.796
5980	1.796
5990	1.796
5990	1.796
6000	1.796
6000	1.796
6010	1.796
6010	1.796
6020	1.796
6020	1.796
6030	1.796
6030	1.796
6040	1.796
6040	1.796
6050	1.796
6050	1.796
6060	1.796
6060	1.796
6070	1.795
6070	1.796
6080	1.796
6080	1.795
6090	1.795
6090	1.795
6100	1.795
6100	1.795
6110	1.795
6110	1.795
6120	1.795
6120	1.795
6130	1.795
6130	1.795
6140	1.795
6140	1.795
6150	1.795
6150	1.795
6160	1.795
6160	1.795
6170	1.795
6170	1.795
6180	1.795
6180	1.795
6190	1.795
6190	1.795
6200	1.795
6200	1.795
6210	1.795
6210	1.795
6220	1.795
6220	1.795
6230	1.795
6230	1.795
6240	1.796
6240	1.788
6250	1.789
6250	1.788
6260	1.789
6260	1.788
6270	1.792
6270	1.792
6280	1.792
6280	1.793
6290	1.792
6290	1.792
6300	1.792
6300	1.793
6310	1.793
6310	1.792
6320	1.789
6320	1.789
6330	1.792
6330	1.794
6340	1.794
6340	1.792
6350	1.791
6350	1.791
6360	1.791
6360	1.791
6370	1.791
6370	1.791
6380	1.791
6380	1.791
6390	1.791
6400	1.795
6400	1.78
6410	1.788
6410	1.787
6420	1.793
6420	1.79
6430	1.79
6430	1.79
6440	1.79
6440	1.79
6450	1.79
6450	1.789
6460	1.789
6460	1.789
6470	1.789
6470	1.789
6480	1.79
6480	1.79
6490	1.789
6490	1.789
6500	1.79
6500	1.79
6510	1.79
6510	1.789
6520	1.789
6520	1.789
6530	1.789
6530	1.79
6540	1.79
6540	1.79
6550	1.79
6550	1.789
6560	1.79
6560	1.79
6570	1.79
6570	1.79
6580	1.79
6580	1.79
6590	1.79
6590	1.79
6600	1.79
6600	1.79
6610	1.79
6610	1.79
6620	1.79
6620	1.79
6630	1.79
[truncated: 6,083 more rows]

## Sheet: Figure 3d-e
OER free energy diagrams of different models Figure 3d																	Summary Figure 3e
[truncated: 11 more rows]

[truncated: 8 more sheets: Figure 3f, Figure 3g, Figure 4a, Figure 4b-c, Figure 4d, 4e, Figure 5a, 5d, Figure 5b, 5e, Figure 5g, 5h]
